# Supplementary material for: Gray hair influences perceived age and social perceptions
Source: Front Psychol. 2025 May 7;16:1541836. doi: 10.3389/fpsyg.2025.1541836 (PMC12094188; doi:10.3389/fpsyg.2025.1541836)
Supplement: Supplementary file 2 [file Supplementary_file_2.xlsx]

## Sheet: Data
Experiment	TrialType	SubjectIdentity	SubjectGender	StimuliIdentity	StimuliGender	StimuliHairColor	PerceptionOfAgeing	SubjectAge	ReactionTime_s	Assessment
SocialStatus	SocialStatus	S001	F	M045	M	Gray	87	22	3.6755	4
SocialStatus	SocialStatus	S001	F	M026	M	NonGray	87	22	2.3626	3
SocialStatus	SocialStatus	S001	F	M003	M	Gray	87	22	1.6049	5
SocialStatus	SocialStatus	S001	F	M014	M	Gray	87	22	1.4335	6
SocialStatus	SocialStatus	S001	F	M010	M	Gray	87	22	1.2718	5
SocialStatus	SocialStatus	S001	F	M024	M	Gray	87	22	1.4245	4
SocialStatus	SocialStatus	S001	F	M084	M	Gray	87	22	1.7364	5
SocialStatus	SocialStatus	S001	F	M077	M	Gray	87	22	1.3103	6
SocialStatus	SocialStatus	S001	F	M009	M	NonGray	87	22	2.7762	5
SocialStatus	SocialStatus	S001	F	M047	M	Gray	87	22	2.7531	5
SocialStatus	SocialStatus	S001	F	M084	M	NonGray	87	22	1.3359	7
SocialStatus	SocialStatus	S001	F	M060	M	Gray	87	22	2.408	6
SocialStatus	SocialStatus	S001	F	M027	M	NonGray	87	22	1.6934	7
SocialStatus	SocialStatus	S001	F	M026	M	Gray	87	22	1.9039	4
SocialStatus	SocialStatus	S001	F	M046	M	NonGray	87	22	2.8743	3
SocialStatus	SocialStatus	S001	F	M064	M	NonGray	87	22	1.2522	4
SocialStatus	SocialStatus	S001	F	M045	M	NonGray	87	22	2.047	5
SocialStatus	SocialStatus	S001	F	M023	M	NonGray	87	22	3.4111	4
SocialStatus	SocialStatus	S001	F	M029	M	Gray	87	22	2.4251	6
SocialStatus	SocialStatus	S001	F	M004	M	NonGray	87	22	1.2291	8
SocialStatus	SocialStatus	S001	F	M057	M	NonGray	87	22	1.2111	5
SocialStatus	SocialStatus	S001	F	M054	M	Gray	87	22	2.8179	3
SocialStatus	SocialStatus	S001	F	M021	M	NonGray	87	22	1.0763	4
SocialStatus	SocialStatus	S001	F	M036	M	Gray	87	22	1.5044	3
SocialStatus	SocialStatus	S001	F	M056	M	Gray	87	22	1.4429	6
SocialStatus	SocialStatus	S001	F	M003	M	NonGray	87	22	1.1407	6
SocialStatus	SocialStatus	S001	F	M092	M	Gray	87	22	1.9188	5
SocialStatus	SocialStatus	S001	F	M046	M	Gray	87	22	1.2554	3
SocialStatus	SocialStatus	S001	F	M051	M	Gray	87	22	2.8143	4
SocialStatus	SocialStatus	S001	F	M071	M	NonGray	87	22	1.6578	6
SocialStatus	SocialStatus	S001	F	M039	M	NonGray	87	22	1.8698	4
SocialStatus	SocialStatus	S001	F	M028	M	Gray	87	22	1.1688	4
SocialStatus	SocialStatus	S001	F	M004	M	Gray	87	22	1.519	7
SocialStatus	SocialStatus	S001	F	M021	M	Gray	87	22	1.4391	3
SocialStatus	SocialStatus	S001	F	M078	M	NonGray	87	22	1.0115	6
SocialStatus	SocialStatus	S001	F	M023	M	Gray	87	22	1.5135	7
SocialStatus	SocialStatus	S001	F	M014	M	NonGray	87	22	1.7863	6
SocialStatus	SocialStatus	S001	F	M020	M	Gray	87	22	1.4252	5
SocialStatus	SocialStatus	S001	F	M024	M	NonGray	87	22	1.4792	5
SocialStatus	SocialStatus	S001	F	M079	M	NonGray	87	22	5.153	4
SocialStatus	SocialStatus	S001	F	M006	M	NonGray	87	22	1.5607	6
SocialStatus	SocialStatus	S001	F	M071	M	Gray	87	22	1.0733	6
SocialStatus	SocialStatus	S001	F	M022	M	Gray	87	22	1.9331	5
SocialStatus	SocialStatus	S001	F	M036	M	NonGray	87	22	1.0366	5
SocialStatus	SocialStatus	S001	F	M028	M	NonGray	87	22	1.5472	4
SocialStatus	SocialStatus	S001	F	M010	M	NonGray	87	22	1.1053	4
SocialStatus	SocialStatus	S001	F	M039	M	Gray	87	22	1.4937	4
SocialStatus	SocialStatus	S001	F	M029	M	NonGray	87	22	1.277	7
SocialStatus	SocialStatus	S001	F	M022	M	NonGray	87	22	1.0844	7
SocialStatus	SocialStatus	S001	F	M092	M	NonGray	87	22	1.1618	5
SocialStatus	SocialStatus	S001	F	M027	M	Gray	87	22	2.0732	5
SocialStatus	SocialStatus	S001	F	M057	M	Gray	87	22	1.0275	5
SocialStatus	SocialStatus	S001	F	M006	M	Gray	87	22	2.8007	6
SocialStatus	SocialStatus	S001	F	M074	M	NonGray	87	22	1.3414	4
SocialStatus	SocialStatus	S001	F	M054	M	NonGray	87	22	1.0539	6
SocialStatus	SocialStatus	S001	F	M008	M	Gray	87	22	2.3876	3
SocialStatus	SocialStatus	S001	F	M093	M	NonGray	87	22	1.2578	9
SocialStatus	SocialStatus	S001	F	M060	M	NonGray	87	22	1.8063	8
SocialStatus	SocialStatus	S001	F	M056	M	NonGray	87	22	1.7313	8
SocialStatus	SocialStatus	S001	F	M047	M	NonGray	87	22	1.572	9
SocialStatus	SocialStatus	S001	F	M093	M	Gray	87	22	1.4982	7
SocialStatus	SocialStatus	S001	F	M074	M	Gray	87	22	1.1488	5
SocialStatus	SocialStatus	S001	F	M020	M	NonGray	87	22	1.0272	5
SocialStatus	SocialStatus	S001	F	M077	M	NonGray	87	22	1.1062	7
SocialStatus	SocialStatus	S001	F	M079	M	Gray	87	22	2.4206	5
SocialStatus	SocialStatus	S001	F	M051	M	NonGray	87	22	2.7123	4
SocialStatus	SocialStatus	S001	F	M008	M	NonGray	87	22	1.0032	4
SocialStatus	SocialStatus	S001	F	M064	M	Gray	87	22	1.1566	3
SocialStatus	SocialStatus	S001	F	M009	M	Gray	87	22	1.2313	6
SocialStatus	SocialStatus	S001	F	M078	M	Gray	87	22	1.0912	6
SocialStatus	SocialStatus	S001	F	F112	F	Gray	87	22	2.0048	5
SocialStatus	SocialStatus	S001	F	F042	F	Gray	87	22	1.4583	6
SocialStatus	SocialStatus	S001	F	F091	F	NonGray	87	22	2.2166	7
SocialStatus	SocialStatus	S001	F	F055	F	NonGray	87	22	1.581	4
SocialStatus	SocialStatus	S001	F	F112	F	NonGray	87	22	1.1785	5
SocialStatus	SocialStatus	S001	F	F011	F	NonGray	87	22	1.4756	2
SocialStatus	SocialStatus	S001	F	F069	F	NonGray	87	22	1.3273	6
SocialStatus	SocialStatus	S001	F	F080	F	NonGray	87	22	1.0287	8
SocialStatus	SocialStatus	S001	F	F093	F	NonGray	87	22	1.5467	4
SocialStatus	SocialStatus	S001	F	F044	F	Gray	87	22	1.7798	3
SocialStatus	SocialStatus	S001	F	F065	F	Gray	87	22	1.4339	8
SocialStatus	SocialStatus	S001	F	F043	F	NonGray	87	22	1.3255	6
SocialStatus	SocialStatus	S001	F	F068	F	NonGray	87	22	1.19	5
SocialStatus	SocialStatus	S001	F	F026	F	Gray	87	22	1.7808	4
SocialStatus	SocialStatus	S001	F	F037	F	Gray	87	22	1.4518	6
SocialStatus	SocialStatus	S001	F	F028	F	Gray	87	22	1.1197	9
SocialStatus	SocialStatus	S001	F	F008	F	NonGray	87	22	1.5239	6
SocialStatus	SocialStatus	S001	F	F061	F	Gray	87	22	1.3312	5
SocialStatus	SocialStatus	S001	F	F085	F	Gray	87	22	0.98725	4
SocialStatus	SocialStatus	S001	F	F042	F	NonGray	87	22	0.86483	5
SocialStatus	SocialStatus	S001	F	F029	F	Gray	87	22	1.5091	4
SocialStatus	SocialStatus	S001	F	F096	F	NonGray	87	22	0.84032	4
SocialStatus	SocialStatus	S001	F	F081	F	NonGray	87	22	1.349	5
SocialStatus	SocialStatus	S001	F	F023	F	NonGray	87	22	1.643	3
SocialStatus	SocialStatus	S001	F	F030	F	Gray	87	22	1.2553	4
SocialStatus	SocialStatus	S001	F	F085	F	NonGray	87	22	0.9762	4
SocialStatus	SocialStatus	S001	F	F061	F	NonGray	87	22	1.2505	5
SocialStatus	SocialStatus	S001	F	F084	F	Gray	87	22	2.4058	4
SocialStatus	SocialStatus	S001	F	F030	F	NonGray	87	22	5.7541	5
SocialStatus	SocialStatus	S001	F	F082	F	NonGray	87	22	2.5448	3
SocialStatus	SocialStatus	S001	F	F027	F	NonGray	87	22	2.4354	4
SocialStatus	SocialStatus	S001	F	F026	F	NonGray	87	22	1.9021	3
SocialStatus	SocialStatus	S001	F	F094	F	NonGray	87	22	1.1279	5
SocialStatus	SocialStatus	S001	F	F081	F	Gray	87	22	1.0434	5
SocialStatus	SocialStatus	S001	F	F047	F	NonGray	87	22	1.093	6
SocialStatus	SocialStatus	S001	F	F008	F	Gray	87	22	2.3978	6
SocialStatus	SocialStatus	S001	F	F028	F	NonGray	87	22	1.3159	8
SocialStatus	SocialStatus	S001	F	F105	F	Gray	87	22	1.272	7
SocialStatus	SocialStatus	S001	F	F047	F	Gray	87	22	1.2584	6
SocialStatus	SocialStatus	S001	F	F016	F	NonGray	87	22	1.9575	4
SocialStatus	SocialStatus	S001	F	F113	F	NonGray	87	22	4.4379	4
SocialStatus	SocialStatus	S001	F	F055	F	Gray	87	22	1.4555	2
SocialStatus	SocialStatus	S001	F	F043	F	Gray	87	22	0.92393	4
SocialStatus	SocialStatus	S001	F	F094	F	Gray	87	22	1.0382	6
SocialStatus	SocialStatus	S001	F	F096	F	Gray	87	22	1.2309	5
SocialStatus	SocialStatus	S001	F	F033	F	Gray	87	22	1.3662	6
SocialStatus	SocialStatus	S001	F	F044	F	NonGray	87	22	2.8686	5
SocialStatus	SocialStatus	S001	F	F002	F	NonGray	87	22	0.84013	4
SocialStatus	SocialStatus	S001	F	F065	F	NonGray	87	22	1.1493	6
SocialStatus	SocialStatus	S001	F	F016	F	Gray	87	22	1.4285	4
SocialStatus	SocialStatus	S001	F	F069	F	Gray	87	22	1.4845	5
SocialStatus	SocialStatus	S001	F	F040	F	Gray	87	22	1.3892	6
SocialStatus	SocialStatus	S001	F	F024	F	Gray	87	22	3.572	4
SocialStatus	SocialStatus	S001	F	F029	F	NonGray	87	22	1.3798	5
SocialStatus	SocialStatus	S001	F	F082	F	Gray	87	22	1.4733	4
SocialStatus	SocialStatus	S001	F	F105	F	NonGray	87	22	1.6024	7
SocialStatus	SocialStatus	S001	F	F023	F	Gray	87	22	1.7187	4
SocialStatus	SocialStatus	S001	F	F024	F	NonGray	87	22	1.57	7
SocialStatus	SocialStatus	S001	F	F080	F	Gray	87	22	1.3109	9
SocialStatus	SocialStatus	S001	F	F037	F	NonGray	87	22	1.3562	8
SocialStatus	SocialStatus	S001	F	F068	F	Gray	87	22	1.0844	6
SocialStatus	SocialStatus	S001	F	F084	F	NonGray	87	22	1.1099	5
SocialStatus	SocialStatus	S001	F	F002	F	Gray	87	22	1.2401	4
SocialStatus	SocialStatus	S001	F	F011	F	Gray	87	22	1.2428	2
SocialStatus	SocialStatus	S001	F	F040	F	NonGray	87	22	1.5513	8
SocialStatus	SocialStatus	S001	F	F091	F	Gray	87	22	1.1173	6
SocialStatus	SocialStatus	S001	F	F033	F	NonGray	87	22	1.8805	6
SocialStatus	SocialStatus	S001	F	F093	F	Gray	87	22	1.1868	5
SocialStatus	SocialStatus	S001	F	F113	F	Gray	87	22	0.95242	5
SocialStatus	SocialStatus	S001	F	F027	F	Gray	87	22	1.3871	4
SocialStatus	Age	S001	F	M074	M	Gray	87	22	3.9717	34
SocialStatus	Age	S001	F	M078	M	NonGray	87	22	2.1872	28
SocialStatus	Age	S001	F	M064	M	NonGray	87	22	2.5455	35
SocialStatus	Age	S001	F	M014	M	Gray	87	22	2.4992	38
SocialStatus	Age	S001	F	M074	M	NonGray	87	22	5.5879	35
SocialStatus	Age	S001	F	M092	M	NonGray	87	22	1.7385	32
SocialStatus	Age	S001	F	M093	M	Gray	87	22	1.3084	32
SocialStatus	Age	S001	F	M004	M	NonGray	87	22	3.4375	33
SocialStatus	Age	S001	F	M057	M	NonGray	87	22	1.6259	24
SocialStatus	Age	S001	F	M093	M	NonGray	87	22	1.2864	26
SocialStatus	Age	S001	F	M060	M	NonGray	87	22	1.8299	28
SocialStatus	Age	S001	F	M004	M	Gray	87	22	5.0766	39
SocialStatus	Age	S001	F	M078	M	Gray	87	22	4.0055	42
SocialStatus	Age	S001	F	M020	M	Gray	87	22	1.86	36
SocialStatus	Age	S001	F	M022	M	NonGray	87	22	1.7619	29
SocialStatus	Age	S001	F	M027	M	NonGray	87	22	1.6166	35
SocialStatus	Age	S001	F	M060	M	Gray	87	22	3.7114	36
SocialStatus	Age	S001	F	M024	M	Gray	87	22	3.5515	35
SocialStatus	Age	S001	F	M023	M	NonGray	87	22	2.6074	25
SocialStatus	Age	S001	F	M077	M	Gray	87	22	2.9733	33
SocialStatus	Age	S001	F	M021	M	Gray	87	22	1.5162	41
SocialStatus	Age	S001	F	M023	M	Gray	87	22	5.3734	27
SocialStatus	Age	S001	F	M006	M	Gray	87	22	2.0772	29
SocialStatus	Age	S001	F	M057	M	Gray	87	22	2.1186	40
SocialStatus	Age	S001	F	M024	M	NonGray	87	22	1.3119	45
SocialStatus	Age	S001	F	M046	M	NonGray	87	22	2.6504	47
SocialStatus	Age	S001	F	M079	M	NonGray	87	22	1.6769	52
SocialStatus	Age	S001	F	M021	M	NonGray	87	22	4.8547	38
SocialStatus	Age	S001	F	M036	M	Gray	87	22	1.7219	48
SocialStatus	Age	S001	F	M051	M	NonGray	87	22	2.9101	36
SocialStatus	Age	S001	F	M027	M	Gray	87	22	2.2946	47
SocialStatus	Age	S001	F	M028	M	NonGray	87	22	4.744	27
SocialStatus	Age	S001	F	M046	M	Gray	87	22	2.0566	52
SocialStatus	Age	S001	F	M009	M	NonGray	87	22	1.2823	41
SocialStatus	Age	S001	F	M092	M	Gray	87	22	1.293	45
SocialStatus	Age	S001	F	M084	M	NonGray	87	22	3.6974	28
SocialStatus	Age	S001	F	M077	M	NonGray	87	22	1.6419	32
SocialStatus	Age	S001	F	M064	M	Gray	87	22	2.6234	37
SocialStatus	Age	S001	F	M039	M	NonGray	87	22	1.0923	33
SocialStatus	Age	S001	F	M026	M	NonGray	87	22	1.3405	31
SocialStatus	Age	S001	F	M020	M	NonGray	87	22	4.1393	34
SocialStatus	Age	S001	F	M008	M	Gray	87	22	2.845	36
SocialStatus	Age	S001	F	M003	M	Gray	87	22	1.7395	35
SocialStatus	Age	S001	F	M056	M	NonGray	87	22	2.0029	31
SocialStatus	Age	S001	F	M009	M	Gray	87	22	1.2575	44
SocialStatus	Age	S001	F	M010	M	Gray	87	22	1.4417	46
SocialStatus	Age	S001	F	M056	M	Gray	87	22	0.98528	45
SocialStatus	Age	S001	F	M006	M	NonGray	87	22	1.6624	29
SocialStatus	Age	S001	F	M047	M	Gray	87	22	1.5269	45
SocialStatus	Age	S001	F	M029	M	NonGray	87	22	1.7375	24
SocialStatus	Age	S001	F	M071	M	NonGray	87	22	1.4911	31
SocialStatus	Age	S001	F	M022	M	Gray	87	22	3.8925	39
SocialStatus	Age	S001	F	M051	M	Gray	87	22	3.4227	37
SocialStatus	Age	S001	F	M010	M	NonGray	87	22	4.05	36
SocialStatus	Age	S001	F	M079	M	Gray	87	22	1.6157	53
SocialStatus	Age	S001	F	M054	M	Gray	87	22	1.5573	47
SocialStatus	Age	S001	F	M084	M	Gray	87	22	3.0439	28
SocialStatus	Age	S001	F	M039	M	Gray	87	22	1.6472	34
SocialStatus	Age	S001	F	M014	M	NonGray	87	22	1.3387	41
SocialStatus	Age	S001	F	M045	M	Gray	87	22	1.9573	40
SocialStatus	Age	S001	F	M029	M	Gray	87	22	4.0208	26
SocialStatus	Age	S001	F	M036	M	NonGray	87	22	1.5628	30
SocialStatus	Age	S001	F	M026	M	Gray	87	22	3.9202	38
SocialStatus	Age	S001	F	M045	M	NonGray	87	22	1.6585	33
SocialStatus	Age	S001	F	M008	M	NonGray	87	22	4.5199	36
SocialStatus	Age	S001	F	M047	M	NonGray	87	22	1.429	35
SocialStatus	Age	S001	F	M071	M	Gray	87	22	1.8167	40
SocialStatus	Age	S001	F	M054	M	NonGray	87	22	1.5212	39
SocialStatus	Age	S001	F	M003	M	NonGray	87	22	1.6329	36
SocialStatus	Age	S001	F	M028	M	Gray	87	22	1.5749	26
SocialStatus	Age	S001	F	F055	F	NonGray	87	22	1.346	32
SocialStatus	Age	S001	F	F016	F	Gray	87	22	1.6987	28
SocialStatus	Age	S001	F	F040	F	NonGray	87	22	1.4439	27
SocialStatus	Age	S001	F	F029	F	NonGray	87	22	1.8801	34
SocialStatus	Age	S001	F	F105	F	Gray	87	22	1.3469	24
SocialStatus	Age	S001	F	F011	F	Gray	87	22	2.9968	59
SocialStatus	Age	S001	F	F027	F	Gray	87	22	3.0904	57
SocialStatus	Age	S001	F	F030	F	NonGray	87	22	1.9407	48
SocialStatus	Age	S001	F	F033	F	NonGray	87	22	1.7161	32
SocialStatus	Age	S001	F	F091	F	Gray	87	22	2.2147	59
SocialStatus	Age	S001	F	F042	F	Gray	87	22	2.0099	61
SocialStatus	Age	S001	F	F080	F	NonGray	87	22	2.009	53
SocialStatus	Age	S001	F	F027	F	NonGray	87	22	2.5272	51
SocialStatus	Age	S001	F	F043	F	NonGray	87	22	1.2549	35
SocialStatus	Age	S001	F	F065	F	Gray	87	22	1.3603	28
SocialStatus	Age	S001	F	F026	F	NonGray	87	22	2.496	29
SocialStatus	Age	S001	F	F093	F	NonGray	87	22	2.6498	44
SocialStatus	Age	S001	F	F028	F	NonGray	87	22	1.9267	26
SocialStatus	Age	S001	F	F082	F	NonGray	87	22	1.1018	27
SocialStatus	Age	S001	F	F081	F	Gray	87	22	1.4972	64
SocialStatus	Age	S001	F	F080	F	Gray	87	22	1.5718	63
SocialStatus	Age	S001	F	F043	F	Gray	87	22	2.0001	42
SocialStatus	Age	S001	F	F002	F	Gray	87	22	1.5762	45
SocialStatus	Age	S001	F	F028	F	Gray	87	22	2.0237	48
SocialStatus	Age	S001	F	F112	F	NonGray	87	22	3.1638	46
SocialStatus	Age	S001	F	F040	F	Gray	87	22	6.4131	28
SocialStatus	Age	S001	F	F024	F	Gray	87	22	3.685	42
SocialStatus	Age	S001	F	F042	F	NonGray	87	22	1.6335	52
SocialStatus	Age	S001	F	F094	F	NonGray	87	22	1.6829	26
SocialStatus	Age	S001	F	F084	F	Gray	87	22	1.4267	39
SocialStatus	Age	S001	F	F016	F	NonGray	87	22	1.2002	28
SocialStatus	Age	S001	F	F113	F	Gray	87	22	1.7595	45
SocialStatus	Age	S001	F	F047	F	NonGray	87	22	3.3744	49
SocialStatus	Age	S001	F	F094	F	Gray	87	22	1.9339	45
SocialStatus	Age	S001	F	F037	F	Gray	87	22	2.2044	27
SocialStatus	Age	S001	F	F113	F	NonGray	87	22	1.4899	37
SocialStatus	Age	S001	F	F069	F	Gray	87	22	1.4411	26
SocialStatus	Age	S001	F	F081	F	NonGray	87	22	2.6	54
SocialStatus	Age	S001	F	F030	F	Gray	87	22	4.9654	53
SocialStatus	Age	S001	F	F096	F	Gray	87	22	1.9411	48
SocialStatus	Age	S001	F	F061	F	Gray	87	22	2.8145	46
SocialStatus	Age	S001	F	F085	F	Gray	87	22	1.7956	32
SocialStatus	Age	S001	F	F002	F	NonGray	87	22	2.649	36
SocialStatus	Age	S001	F	F093	F	Gray	87	22	2.1989	58
SocialStatus	Age	S001	F	F044	F	NonGray	87	22	2.7799	36
SocialStatus	Age	S001	F	F023	F	Gray	87	22	2.2028	61
SocialStatus	Age	S001	F	F024	F	NonGray	87	22	1.7921	41
SocialStatus	Age	S001	F	F008	F	NonGray	87	22	1.8931	39
SocialStatus	Age	S001	F	F068	F	Gray	87	22	1.4336	43
SocialStatus	Age	S001	F	F023	F	NonGray	87	22	2.278	49
SocialStatus	Age	S001	F	F069	F	NonGray	87	22	1.9335	23
SocialStatus	Age	S001	F	F008	F	Gray	87	22	1.6217	55
SocialStatus	Age	S001	F	F096	F	NonGray	87	22	1.4575	29
SocialStatus	Age	S001	F	F061	F	NonGray	87	22	3.608	49
SocialStatus	Age	S001	F	F105	F	NonGray	87	22	2.0181	27
SocialStatus	Age	S001	F	F011	F	NonGray	87	22	1.9448	57
SocialStatus	Age	S001	F	F068	F	NonGray	87	22	4.7319	39
SocialStatus	Age	S001	F	F091	F	NonGray	87	22	1.7768	48
SocialStatus	Age	S001	F	F082	F	Gray	87	22	2.3126	46
SocialStatus	Age	S001	F	F033	F	Gray	87	22	3.017	45
SocialStatus	Age	S001	F	F112	F	Gray	87	22	2.7674	64
SocialStatus	Age	S001	F	F084	F	NonGray	87	22	1.3019	33
SocialStatus	Age	S001	F	F026	F	Gray	87	22	1.2665	28
SocialStatus	Age	S001	F	F029	F	Gray	87	22	2.1603	46
SocialStatus	Age	S001	F	F065	F	NonGray	87	22	3.6407	28
SocialStatus	Age	S001	F	F044	F	Gray	87	22	1.3479	47
SocialStatus	Age	S001	F	F055	F	Gray	87	22	1.5282	57
SocialStatus	Age	S001	F	F047	F	Gray	87	22	3.2783	56
SocialStatus	Age	S001	F	F085	F	NonGray	87	22	3.4024	27
SocialStatus	Age	S001	F	F037	F	NonGray	87	22	1.3225	25
SocialStatus	SocialStatus	S002	F	M014	M	NonGray	82	23	4.237	4
SocialStatus	SocialStatus	S002	F	M028	M	Gray	82	23	2.2647	4
SocialStatus	SocialStatus	S002	F	M074	M	NonGray	82	23	2.0834	3
SocialStatus	SocialStatus	S002	F	M056	M	NonGray	82	23	3.1496	3
SocialStatus	SocialStatus	S002	F	M060	M	Gray	82	23	2.2756	3
SocialStatus	SocialStatus	S002	F	M027	M	Gray	82	23	1.457	2
SocialStatus	SocialStatus	S002	F	M047	M	NonGray	82	23	1.0589	2
SocialStatus	SocialStatus	S002	F	M077	M	NonGray	82	23	1.6872	5
SocialStatus	SocialStatus	S002	F	M078	M	NonGray	82	23	1.1002	4
SocialStatus	SocialStatus	S002	F	M071	M	Gray	82	23	1.1211	4
SocialStatus	SocialStatus	S002	F	M006	M	Gray	82	23	1.2781	3
SocialStatus	SocialStatus	S002	F	M003	M	NonGray	82	23	1.4	3
SocialStatus	SocialStatus	S002	F	M021	M	NonGray	82	23	5.1751	3
SocialStatus	SocialStatus	S002	F	M023	M	NonGray	82	23	2.5009	3
SocialStatus	SocialStatus	S002	F	M046	M	NonGray	82	23	2.3899	4
SocialStatus	SocialStatus	S002	F	M084	M	Gray	82	23	3.8462	5
SocialStatus	SocialStatus	S002	F	M028	M	NonGray	82	23	3.9216	3
SocialStatus	SocialStatus	S002	F	M077	M	Gray	82	23	1.2197	4
SocialStatus	SocialStatus	S002	F	M039	M	NonGray	82	23	2.2577	5
SocialStatus	SocialStatus	S002	F	M020	M	Gray	82	23	1.4683	2
SocialStatus	SocialStatus	S002	F	M057	M	NonGray	82	23	1.9845	3
SocialStatus	SocialStatus	S002	F	M047	M	Gray	82	23	0.85326	3
SocialStatus	SocialStatus	S002	F	M036	M	NonGray	82	23	1.2499	2
SocialStatus	SocialStatus	S002	F	M084	M	NonGray	82	23	3.6546	5
SocialStatus	SocialStatus	S002	F	M021	M	Gray	82	23	1.2104	3
SocialStatus	SocialStatus	S002	F	M010	M	Gray	82	23	1.047	3
SocialStatus	SocialStatus	S002	F	M054	M	NonGray	82	23	1.019	3
SocialStatus	SocialStatus	S002	F	M003	M	Gray	82	23	1.4609	3
SocialStatus	SocialStatus	S002	F	M093	M	NonGray	82	23	1.2136	4
SocialStatus	SocialStatus	S002	F	M014	M	Gray	82	23	1.1987	3
SocialStatus	SocialStatus	S002	F	M024	M	Gray	82	23	1.2964	2
SocialStatus	SocialStatus	S002	F	M008	M	NonGray	82	23	1.1698	3
SocialStatus	SocialStatus	S002	F	M056	M	Gray	82	23	0.95286	3
SocialStatus	SocialStatus	S002	F	M093	M	Gray	82	23	1.3054	4
SocialStatus	SocialStatus	S002	F	M020	M	NonGray	82	23	1.0604	3
SocialStatus	SocialStatus	S002	F	M027	M	NonGray	82	23	2.5507	3
SocialStatus	SocialStatus	S002	F	M074	M	Gray	82	23	1.9738	3
SocialStatus	SocialStatus	S002	F	M029	M	Gray	82	23	1.3516	6
SocialStatus	SocialStatus	S002	F	M026	M	NonGray	82	23	1.2458	3
SocialStatus	SocialStatus	S002	F	M071	M	NonGray	82	23	1.2171	4
SocialStatus	SocialStatus	S002	F	M092	M	Gray	82	23	1.1593	3
SocialStatus	SocialStatus	S002	F	M078	M	Gray	82	23	0.8927	3
SocialStatus	SocialStatus	S002	F	M010	M	NonGray	82	23	0.90143	3
SocialStatus	SocialStatus	S002	F	M039	M	Gray	82	23	3.0021	4
SocialStatus	SocialStatus	S002	F	M064	M	Gray	82	23	1.0593	4
SocialStatus	SocialStatus	S002	F	M051	M	Gray	82	23	1.8506	4
SocialStatus	SocialStatus	S002	F	M006	M	NonGray	82	23	1.4548	3
SocialStatus	SocialStatus	S002	F	M036	M	Gray	82	23	1.2256	4
SocialStatus	SocialStatus	S002	F	M079	M	NonGray	82	23	4.7209	4
SocialStatus	SocialStatus	S002	F	M022	M	NonGray	82	23	1.1998	3
SocialStatus	SocialStatus	S002	F	M092	M	NonGray	82	23	1.1436	4
SocialStatus	SocialStatus	S002	F	M023	M	Gray	82	23	1.4316	4
SocialStatus	SocialStatus	S002	F	M046	M	Gray	82	23	0.93114	4
SocialStatus	SocialStatus	S002	F	M024	M	NonGray	82	23	1.7502	3
SocialStatus	SocialStatus	S002	F	M064	M	NonGray	82	23	2.4381	5
SocialStatus	SocialStatus	S002	F	M051	M	NonGray	82	23	1.2812	3
SocialStatus	SocialStatus	S002	F	M009	M	Gray	82	23	1.2202	4
SocialStatus	SocialStatus	S002	F	M008	M	Gray	82	23	1.3908	4
SocialStatus	SocialStatus	S002	F	M079	M	Gray	82	23	2.0539	5
SocialStatus	SocialStatus	S002	F	M060	M	NonGray	82	23	1.3216	5
SocialStatus	SocialStatus	S002	F	M057	M	Gray	82	23	1.0884	4
SocialStatus	SocialStatus	S002	F	M054	M	Gray	82	23	1.5405	5
SocialStatus	SocialStatus	S002	F	M026	M	Gray	82	23	1.3403	3
SocialStatus	SocialStatus	S002	F	M029	M	NonGray	82	23	1.4305	5
SocialStatus	SocialStatus	S002	F	M022	M	Gray	82	23	2.4333	5
SocialStatus	SocialStatus	S002	F	M004	M	Gray	82	23	0.96599	5
SocialStatus	SocialStatus	S002	F	M009	M	NonGray	82	23	1.0903	4
SocialStatus	SocialStatus	S002	F	M045	M	Gray	82	23	1.0303	4
SocialStatus	SocialStatus	S002	F	M004	M	NonGray	82	23	2.1175	5
SocialStatus	SocialStatus	S002	F	M045	M	NonGray	82	23	2.2759	4
SocialStatus	SocialStatus	S002	F	F080	F	Gray	82	23	4.504	7
SocialStatus	SocialStatus	S002	F	F085	F	NonGray	82	23	6.3819	4
SocialStatus	SocialStatus	S002	F	F023	F	Gray	82	23	7.1631	3
SocialStatus	SocialStatus	S002	F	F016	F	Gray	82	23	3.9843	3
SocialStatus	SocialStatus	S002	F	F033	F	NonGray	82	23	2.8557	4
SocialStatus	SocialStatus	S002	F	F027	F	NonGray	82	23	1.6353	7
SocialStatus	SocialStatus	S002	F	F096	F	NonGray	82	23	1.3292	4
SocialStatus	SocialStatus	S002	F	F105	F	NonGray	82	23	1.2356	5
SocialStatus	SocialStatus	S002	F	F002	F	Gray	82	23	3.7648	4
SocialStatus	SocialStatus	S002	F	F008	F	Gray	82	23	1.5317	5
SocialStatus	SocialStatus	S002	F	F082	F	Gray	82	23	1.2464	4
SocialStatus	SocialStatus	S002	F	F093	F	Gray	82	23	1.9226	6
SocialStatus	SocialStatus	S002	F	F081	F	NonGray	82	23	3.2195	6
SocialStatus	SocialStatus	S002	F	F094	F	NonGray	82	23	2.7194	5
SocialStatus	SocialStatus	S002	F	F043	F	Gray	82	23	2.1147	5
SocialStatus	SocialStatus	S002	F	F068	F	Gray	82	23	1.5061	6
SocialStatus	SocialStatus	S002	F	F047	F	Gray	82	23	1.5972	7
SocialStatus	SocialStatus	S002	F	F002	F	NonGray	82	23	1.5779	4
SocialStatus	SocialStatus	S002	F	F030	F	NonGray	82	23	1.2195	6
SocialStatus	SocialStatus	S002	F	F091	F	Gray	82	23	3.2471	7
SocialStatus	SocialStatus	S002	F	F080	F	NonGray	82	23	3.5943	8
SocialStatus	SocialStatus	S002	F	F055	F	Gray	82	23	3.9769	7
SocialStatus	SocialStatus	S002	F	F112	F	NonGray	82	23	2.361	5
SocialStatus	SocialStatus	S002	F	F028	F	Gray	82	23	1.1512	6
SocialStatus	SocialStatus	S002	F	F016	F	NonGray	82	23	2.1085	6
SocialStatus	SocialStatus	S002	F	F040	F	NonGray	82	23	1.6084	6
SocialStatus	SocialStatus	S002	F	F061	F	Gray	82	23	1.208	7
SocialStatus	SocialStatus	S002	F	F024	F	Gray	82	23	2.3315	6
SocialStatus	SocialStatus	S002	F	F091	F	NonGray	82	23	3.2203	8
SocialStatus	SocialStatus	S002	F	F026	F	NonGray	82	23	1.8747	4
SocialStatus	SocialStatus	S002	F	F061	F	NonGray	82	23	8.5553	6
SocialStatus	SocialStatus	S002	F	F023	F	NonGray	82	23	5.2924	4
SocialStatus	SocialStatus	S002	F	F113	F	NonGray	82	23	0.926	7
SocialStatus	SocialStatus	S002	F	F008	F	NonGray	82	23	1.8711	8
SocialStatus	SocialStatus	S002	F	F044	F	NonGray	82	23	13.0188	6
SocialStatus	SocialStatus	S002	F	F043	F	NonGray	82	23	4.2859	5
SocialStatus	SocialStatus	S002	F	F112	F	Gray	82	23	1.226	4
SocialStatus	SocialStatus	S002	F	F084	F	NonGray	82	23	1.6319	6
SocialStatus	SocialStatus	S002	F	F030	F	Gray	82	23	2.4844	5
SocialStatus	SocialStatus	S002	F	F047	F	NonGray	82	23	1.1657	7
SocialStatus	SocialStatus	S002	F	F084	F	Gray	82	23	2.2881	8
SocialStatus	SocialStatus	S002	F	F011	F	NonGray	82	23	1.7513	4
SocialStatus	SocialStatus	S002	F	F037	F	NonGray	82	23	0.93605	6
SocialStatus	SocialStatus	S002	F	F085	F	Gray	82	23	2.1126	8
SocialStatus	SocialStatus	S002	F	F081	F	Gray	82	23	2.5799	7
SocialStatus	SocialStatus	S002	F	F065	F	Gray	82	23	5.104	7
SocialStatus	SocialStatus	S002	F	F082	F	NonGray	82	23	3.4928	5
SocialStatus	SocialStatus	S002	F	F029	F	NonGray	82	23	2.3	5
SocialStatus	SocialStatus	S002	F	F093	F	NonGray	82	23	2.7427	5
SocialStatus	SocialStatus	S002	F	F037	F	Gray	82	23	2.8245	6
SocialStatus	SocialStatus	S002	F	F096	F	Gray	82	23	1.8213	7
SocialStatus	SocialStatus	S002	F	F069	F	Gray	82	23	2.2504	3
SocialStatus	SocialStatus	S002	F	F042	F	Gray	82	23	2.4549	7
SocialStatus	SocialStatus	S002	F	F055	F	NonGray	82	23	1.4623	7
SocialStatus	SocialStatus	S002	F	F113	F	Gray	82	23	1.8224	8
SocialStatus	SocialStatus	S002	F	F026	F	Gray	82	23	1.3159	7
SocialStatus	SocialStatus	S002	F	F040	F	Gray	82	23	2.2599	8
SocialStatus	SocialStatus	S002	F	F042	F	NonGray	82	23	1.1756	7
SocialStatus	SocialStatus	S002	F	F105	F	Gray	82	23	1.0054	7
SocialStatus	SocialStatus	S002	F	F068	F	NonGray	82	23	3.4204	7
SocialStatus	SocialStatus	S002	F	F094	F	Gray	82	23	1.2252	6
SocialStatus	SocialStatus	S002	F	F027	F	Gray	82	23	1.2781	5
SocialStatus	SocialStatus	S002	F	F011	F	Gray	82	23	1.3365	4
SocialStatus	SocialStatus	S002	F	F029	F	Gray	82	23	1.4661	5
SocialStatus	SocialStatus	S002	F	F028	F	NonGray	82	23	1.0665	5
SocialStatus	SocialStatus	S002	F	F033	F	Gray	82	23	1.2787	6
SocialStatus	SocialStatus	S002	F	F069	F	NonGray	82	23	1.2572	3
SocialStatus	SocialStatus	S002	F	F065	F	NonGray	82	23	3.6603	6
SocialStatus	SocialStatus	S002	F	F044	F	Gray	82	23	2.1834	6
SocialStatus	SocialStatus	S002	F	F024	F	NonGray	82	23	3.3276	6
SocialStatus	Age	S002	F	M078	M	NonGray	82	23	6.5668	27
SocialStatus	Age	S002	F	M006	M	Gray	82	23	3.54	28
SocialStatus	Age	S002	F	M026	M	NonGray	82	23	2.2606	27
SocialStatus	Age	S002	F	M079	M	Gray	82	23	1.4711	31
SocialStatus	Age	S002	F	M054	M	NonGray	82	23	1.3766	29
SocialStatus	Age	S002	F	M093	M	Gray	82	23	3.2184	23
SocialStatus	Age	S002	F	M074	M	NonGray	82	23	1.6321	26
SocialStatus	Age	S002	F	M039	M	Gray	82	23	1.2913	32
SocialStatus	Age	S002	F	M020	M	Gray	82	23	2.2466	31
SocialStatus	Age	S002	F	M028	M	NonGray	82	23	1.0621	27
SocialStatus	Age	S002	F	M071	M	Gray	82	23	2.8857	31
SocialStatus	Age	S002	F	M077	M	Gray	82	23	1.1573	29
SocialStatus	Age	S002	F	M079	M	NonGray	82	23	1.4643	31
SocialStatus	Age	S002	F	M045	M	Gray	82	23	2.8008	28
SocialStatus	Age	S002	F	M021	M	Gray	82	23	5.9205	28
SocialStatus	Age	S002	F	M024	M	NonGray	82	23	10.2014	28
SocialStatus	Age	S002	F	M051	M	Gray	82	23	4.1374	24
SocialStatus	Age	S002	F	M003	M	NonGray	82	23	1.2992	24
SocialStatus	Age	S002	F	M004	M	Gray	82	23	1.9636	35
SocialStatus	Age	S002	F	M010	M	Gray	82	23	1.0807	23
SocialStatus	Age	S002	F	M022	M	NonGray	82	23	2.2706	29
SocialStatus	Age	S002	F	M036	M	NonGray	82	23	1.5929	31
SocialStatus	Age	S002	F	M060	M	Gray	82	23	1.2862	23
SocialStatus	Age	S002	F	M022	M	Gray	82	23	3.881	33
SocialStatus	Age	S002	F	M045	M	NonGray	82	23	1.9	26
SocialStatus	Age	S002	F	M003	M	Gray	82	23	3.1115	27
SocialStatus	Age	S002	F	M057	M	NonGray	82	23	1.3041	23
SocialStatus	Age	S002	F	M009	M	NonGray	82	23	1.4018	28
SocialStatus	Age	S002	F	M051	M	NonGray	82	23	1.8891	27
SocialStatus	Age	S002	F	M064	M	NonGray	82	23	1.4821	27
SocialStatus	Age	S002	F	M056	M	NonGray	82	23	1.4378	28
SocialStatus	Age	S002	F	M014	M	NonGray	82	23	1.4098	26
SocialStatus	Age	S002	F	M084	M	NonGray	82	23	1.2408	25
SocialStatus	Age	S002	F	M092	M	NonGray	82	23	4.0184	24
SocialStatus	Age	S002	F	M078	M	Gray	82	23	1.1619	23
SocialStatus	Age	S002	F	M029	M	NonGray	82	23	0.91978	23
SocialStatus	Age	S002	F	M023	M	NonGray	82	23	5.1612	25
SocialStatus	Age	S002	F	M047	M	Gray	82	23	1.2975	26
SocialStatus	Age	S002	F	M021	M	NonGray	82	23	2.2762	26
SocialStatus	Age	S002	F	M092	M	Gray	82	23	8.0354	25
SocialStatus	Age	S002	F	M020	M	NonGray	82	23	1.2517	27
SocialStatus	Age	S002	F	M036	M	Gray	82	23	2.5683	30
SocialStatus	Age	S002	F	M008	M	Gray	82	23	1.3425	28
SocialStatus	Age	S002	F	M046	M	Gray	82	23	1.4292	27
SocialStatus	Age	S002	F	M074	M	Gray	82	23	1.4783	26
SocialStatus	Age	S002	F	M026	M	Gray	82	23	1.2288	27
SocialStatus	Age	S002	F	M027	M	NonGray	82	23	1.3957	22
SocialStatus	Age	S002	F	M006	M	NonGray	82	23	1.6542	24
SocialStatus	Age	S002	F	M054	M	Gray	82	23	1.2009	25
SocialStatus	Age	S002	F	M064	M	Gray	82	23	1.6723	26
SocialStatus	Age	S002	F	M023	M	Gray	82	23	1.2917	24
SocialStatus	Age	S002	F	M071	M	NonGray	82	23	1.544	28
SocialStatus	Age	S002	F	M008	M	NonGray	82	23	1.0141	23
SocialStatus	Age	S002	F	M056	M	Gray	82	23	1.2981	29
SocialStatus	Age	S002	F	M004	M	NonGray	82	23	1.8701	34
SocialStatus	Age	S002	F	M024	M	Gray	82	23	1.9698	28
SocialStatus	Age	S002	F	M027	M	Gray	82	23	1.5052	24
SocialStatus	Age	S002	F	M014	M	Gray	82	23	1.291	29
SocialStatus	Age	S002	F	M057	M	Gray	82	23	1.4847	30
SocialStatus	Age	S002	F	M039	M	NonGray	82	23	1.7014	37
SocialStatus	Age	S002	F	M010	M	NonGray	82	23	1.3527	28
SocialStatus	Age	S002	F	M084	M	Gray	82	23	1.4974	26
SocialStatus	Age	S002	F	M093	M	NonGray	82	23	1.1385	25
SocialStatus	Age	S002	F	M029	M	Gray	82	23	3.1	25
SocialStatus	Age	S002	F	M028	M	Gray	82	23	1.4149	23
SocialStatus	Age	S002	F	M009	M	Gray	82	23	1.4135	31
SocialStatus	Age	S002	F	M077	M	NonGray	82	23	1.6008	28
SocialStatus	Age	S002	F	M060	M	NonGray	82	23	1.2526	25
SocialStatus	Age	S002	F	M047	M	NonGray	82	23	5.2024	25
SocialStatus	Age	S002	F	M046	M	NonGray	82	23	1.0941	26
SocialStatus	Age	S002	F	F023	F	Gray	82	23	16.3349	44
SocialStatus	Age	S002	F	F002	F	NonGray	82	23	3.2494	21
SocialStatus	Age	S002	F	F096	F	Gray	82	23	1.8946	55
SocialStatus	Age	S002	F	F033	F	Gray	82	23	1.3759	43
SocialStatus	Age	S002	F	F037	F	NonGray	82	23	1.4955	22
SocialStatus	Age	S002	F	F094	F	Gray	82	23	2.4315	35
SocialStatus	Age	S002	F	F105	F	Gray	82	23	1.405	23
SocialStatus	Age	S002	F	F042	F	NonGray	82	23	1.49	33
SocialStatus	Age	S002	F	F047	F	Gray	82	23	2.8707	52
SocialStatus	Age	S002	F	F055	F	NonGray	82	23	8.4971	34
SocialStatus	Age	S002	F	F082	F	NonGray	82	23	5.4668	23
SocialStatus	Age	S002	F	F011	F	Gray	82	23	2.6306	40
SocialStatus	Age	S002	F	F027	F	Gray	82	23	2.9647	42
SocialStatus	Age	S002	F	F112	F	NonGray	82	23	2.1953	38
SocialStatus	Age	S002	F	F069	F	NonGray	82	23	1.4656	19
SocialStatus	Age	S002	F	F033	F	NonGray	82	23	1.5307	23
SocialStatus	Age	S002	F	F068	F	NonGray	82	23	1.4355	36
SocialStatus	Age	S002	F	F029	F	Gray	82	23	1.6157	37
SocialStatus	Age	S002	F	F080	F	Gray	82	23	3.4916	41
SocialStatus	Age	S002	F	F043	F	NonGray	82	23	1.8082	28
SocialStatus	Age	S002	F	F030	F	Gray	82	23	4.1093	41
SocialStatus	Age	S002	F	F026	F	Gray	82	23	4.1523	25
SocialStatus	Age	S002	F	F023	F	NonGray	82	23	2.6006	26
SocialStatus	Age	S002	F	F105	F	NonGray	82	23	2.3881	20
SocialStatus	Age	S002	F	F091	F	Gray	82	23	2.1303	45
SocialStatus	Age	S002	F	F043	F	Gray	82	23	5.468	36
SocialStatus	Age	S002	F	F068	F	Gray	82	23	2.2322	47
SocialStatus	Age	S002	F	F044	F	Gray	82	23	2.6208	48
SocialStatus	Age	S002	F	F008	F	Gray	82	23	2.169	44
SocialStatus	Age	S002	F	F084	F	Gray	82	23	1.9125	36
SocialStatus	Age	S002	F	F096	F	NonGray	82	23	2.683	34
SocialStatus	Age	S002	F	F040	F	Gray	82	23	1.852	25
SocialStatus	Age	S002	F	F061	F	Gray	82	23	1.5285	24
SocialStatus	Age	S002	F	F069	F	Gray	82	23	3.1383	21
SocialStatus	Age	S002	F	F027	F	NonGray	82	23	2.0185	38
SocialStatus	Age	S002	F	F044	F	NonGray	82	23	1.9116	27
SocialStatus	Age	S002	F	F093	F	NonGray	82	23	1.5492	40
SocialStatus	Age	S002	F	F084	F	NonGray	82	23	2.7919	28
SocialStatus	Age	S002	F	F016	F	NonGray	82	23	5.013	24
SocialStatus	Age	S002	F	F026	F	NonGray	82	23	5.7312	22
SocialStatus	Age	S002	F	F055	F	Gray	82	23	1.6042	32
SocialStatus	Age	S002	F	F085	F	NonGray	82	23	3.9151	36
SocialStatus	Age	S002	F	F024	F	NonGray	82	23	1.2922	24
SocialStatus	Age	S002	F	F029	F	NonGray	82	23	1.5881	35
SocialStatus	Age	S002	F	F065	F	NonGray	82	23	1.473	21
SocialStatus	Age	S002	F	F113	F	NonGray	82	23	1.6704	31
SocialStatus	Age	S002	F	F042	F	Gray	82	23	3.1047	36
SocialStatus	Age	S002	F	F091	F	NonGray	82	23	2.8845	42
SocialStatus	Age	S002	F	F065	F	Gray	82	23	2.5407	20
SocialStatus	Age	S002	F	F081	F	NonGray	82	23	2.5936	33
SocialStatus	Age	S002	F	F040	F	NonGray	82	23	2.7552	23
SocialStatus	Age	S002	F	F037	F	Gray	82	23	1.6829	30
SocialStatus	Age	S002	F	F112	F	Gray	82	23	1.5175	40
SocialStatus	Age	S002	F	F016	F	Gray	82	23	11.3399	27
SocialStatus	Age	S002	F	F093	F	Gray	82	23	1.3175	31
SocialStatus	Age	S002	F	F011	F	NonGray	82	23	3.5294	27
SocialStatus	Age	S002	F	F028	F	NonGray	82	23	1.7149	26
SocialStatus	Age	S002	F	F008	F	NonGray	82	23	2.1075	39
SocialStatus	Age	S002	F	F113	F	Gray	82	23	1.9411	36
SocialStatus	Age	S002	F	F081	F	Gray	82	23	1.2592	32
SocialStatus	Age	S002	F	F024	F	Gray	82	23	2.0787	27
SocialStatus	Age	S002	F	F047	F	NonGray	82	23	2.8595	44
SocialStatus	Age	S002	F	F080	F	NonGray	82	23	5.7255	44
SocialStatus	Age	S002	F	F085	F	Gray	82	23	2.2939	37
SocialStatus	Age	S002	F	F094	F	NonGray	82	23	1.3924	23
SocialStatus	Age	S002	F	F082	F	Gray	82	23	1.6167	23
SocialStatus	Age	S002	F	F061	F	NonGray	82	23	1.804	29
SocialStatus	Age	S002	F	F002	F	Gray	82	23	2.0643	34
SocialStatus	Age	S002	F	F028	F	Gray	82	23	1.4675	30
SocialStatus	Age	S002	F	F030	F	NonGray	82	23	2.192	36
SocialStatus	SocialStatus	S003	F	M028	M	Gray	85	21	3.6637	4
SocialStatus	SocialStatus	S003	F	M071	M	Gray	85	21	2.3761	6
SocialStatus	SocialStatus	S003	F	M079	M	Gray	85	21	2.1077	3
SocialStatus	SocialStatus	S003	F	M084	M	NonGray	85	21	3.5815	8
SocialStatus	SocialStatus	S003	F	M022	M	NonGray	85	21	1.7403	7
SocialStatus	SocialStatus	S003	F	M054	M	Gray	85	21	3.7799	3
SocialStatus	SocialStatus	S003	F	M010	M	NonGray	85	21	1.8747	2
SocialStatus	SocialStatus	S003	F	M014	M	Gray	85	21	2.1889	4
SocialStatus	SocialStatus	S003	F	M071	M	NonGray	85	21	2.0462	6
SocialStatus	SocialStatus	S003	F	M093	M	Gray	85	21	1.9383	4
SocialStatus	SocialStatus	S003	F	M014	M	NonGray	85	21	2.3103	3
SocialStatus	SocialStatus	S003	F	M022	M	Gray	85	21	2.2528	3
SocialStatus	SocialStatus	S003	F	M004	M	NonGray	85	21	3.0379	7
SocialStatus	SocialStatus	S003	F	M021	M	Gray	85	21	2.3068	3
SocialStatus	SocialStatus	S003	F	M092	M	NonGray	85	21	2.7725	2
SocialStatus	SocialStatus	S003	F	M006	M	Gray	85	21	2.8276	4
SocialStatus	SocialStatus	S003	F	M093	M	NonGray	85	21	3.3447	7
SocialStatus	SocialStatus	S003	F	M077	M	NonGray	85	21	2.5835	8
SocialStatus	SocialStatus	S003	F	M039	M	NonGray	85	21	3.0322	3
SocialStatus	SocialStatus	S003	F	M051	M	Gray	85	21	1.7942	6
SocialStatus	SocialStatus	S003	F	M009	M	NonGray	85	21	2.4098	4
SocialStatus	SocialStatus	S003	F	M084	M	Gray	85	21	3.4965	5
SocialStatus	SocialStatus	S003	F	M006	M	NonGray	85	21	4.6675	3
SocialStatus	SocialStatus	S003	F	M036	M	NonGray	85	21	8.1793	2
SocialStatus	SocialStatus	S003	F	M074	M	NonGray	85	21	2.5487	3
SocialStatus	SocialStatus	S003	F	M092	M	Gray	85	21	1.9478	1
SocialStatus	SocialStatus	S003	F	M021	M	NonGray	85	21	3.66	6
SocialStatus	SocialStatus	S003	F	M020	M	NonGray	85	21	3.5028	4
SocialStatus	SocialStatus	S003	F	M045	M	Gray	85	21	5.4508	3
SocialStatus	SocialStatus	S003	F	M003	M	Gray	85	21	2.4136	7
SocialStatus	SocialStatus	S003	F	M036	M	Gray	85	21	1.9468	2
SocialStatus	SocialStatus	S003	F	M010	M	Gray	85	21	2.0736	3
SocialStatus	SocialStatus	S003	F	M078	M	Gray	85	21	4.5002	2
SocialStatus	SocialStatus	S003	F	M023	M	NonGray	85	21	1.8702	8
SocialStatus	SocialStatus	S003	F	M046	M	Gray	85	21	4.5002	5
SocialStatus	SocialStatus	S003	F	M064	M	NonGray	85	21	5.2354	4
SocialStatus	SocialStatus	S003	F	M060	M	NonGray	85	21	3.0089	7
SocialStatus	SocialStatus	S003	F	M026	M	Gray	85	21	3.7598	6
SocialStatus	SocialStatus	S003	F	M047	M	NonGray	85	21	2.9679	6
SocialStatus	SocialStatus	S003	F	M004	M	Gray	85	21	2.3014	9
SocialStatus	SocialStatus	S003	F	M029	M	Gray	85	21	2.0232	6
SocialStatus	SocialStatus	S003	F	M079	M	NonGray	85	21	2.7341	3
SocialStatus	SocialStatus	S003	F	M054	M	NonGray	85	21	4.0928	6
SocialStatus	SocialStatus	S003	F	M078	M	NonGray	85	21	5.2202	4
SocialStatus	SocialStatus	S003	F	M056	M	Gray	85	21	2.2052	2
SocialStatus	SocialStatus	S003	F	M051	M	NonGray	85	21	3.2914	8
SocialStatus	SocialStatus	S003	F	M020	M	Gray	85	21	3.1263	2
SocialStatus	SocialStatus	S003	F	M024	M	NonGray	85	21	1.4397	4
SocialStatus	SocialStatus	S003	F	M056	M	NonGray	85	21	2.1452	7
SocialStatus	SocialStatus	S003	F	M047	M	Gray	85	21	2.1318	6
SocialStatus	SocialStatus	S003	F	M008	M	Gray	85	21	4.5545	2
SocialStatus	SocialStatus	S003	F	M060	M	Gray	85	21	3.6431	4
SocialStatus	SocialStatus	S003	F	M009	M	Gray	85	21	1.5593	1
SocialStatus	SocialStatus	S003	F	M039	M	Gray	85	21	1.6687	2
SocialStatus	SocialStatus	S003	F	M026	M	NonGray	85	21	2.8014	7
SocialStatus	SocialStatus	S003	F	M008	M	NonGray	85	21	2.4704	5
SocialStatus	SocialStatus	S003	F	M077	M	Gray	85	21	1.9293	8
SocialStatus	SocialStatus	S003	F	M046	M	NonGray	85	21	1.9846	4
SocialStatus	SocialStatus	S003	F	M023	M	Gray	85	21	1.9541	6
SocialStatus	SocialStatus	S003	F	M074	M	Gray	85	21	4.4744	5
SocialStatus	SocialStatus	S003	F	M028	M	NonGray	85	21	2.7729	7
SocialStatus	SocialStatus	S003	F	M027	M	Gray	85	21	4.1238	8
SocialStatus	SocialStatus	S003	F	M003	M	NonGray	85	21	3.7782	3
SocialStatus	SocialStatus	S003	F	M057	M	Gray	85	21	1.2488	4
SocialStatus	SocialStatus	S003	F	M045	M	NonGray	85	21	2.2057	5
SocialStatus	SocialStatus	S003	F	M064	M	Gray	85	21	2.0346	4
SocialStatus	SocialStatus	S003	F	M024	M	Gray	85	21	2.5761	3
SocialStatus	SocialStatus	S003	F	M057	M	NonGray	85	21	2.1757	8
SocialStatus	SocialStatus	S003	F	M027	M	NonGray	85	21	2.4156	10
SocialStatus	SocialStatus	S003	F	M029	M	NonGray	85	21	1.9495	7
SocialStatus	SocialStatus	S003	F	F080	F	Gray	85	21	1.8604	3
SocialStatus	SocialStatus	S003	F	F027	F	NonGray	85	21	1.3282	2
SocialStatus	SocialStatus	S003	F	F055	F	Gray	85	21	1.6575	4
SocialStatus	SocialStatus	S003	F	F042	F	Gray	85	21	5.7644	3
SocialStatus	SocialStatus	S003	F	F026	F	NonGray	85	21	1.4776	5
SocialStatus	SocialStatus	S003	F	F033	F	NonGray	85	21	2.1683	8
SocialStatus	SocialStatus	S003	F	F043	F	Gray	85	21	1.8297	7
SocialStatus	SocialStatus	S003	F	F044	F	Gray	85	21	1.931	4
SocialStatus	SocialStatus	S003	F	F105	F	NonGray	85	21	3.1701	7
SocialStatus	SocialStatus	S003	F	F055	F	NonGray	85	21	3.1754	4
SocialStatus	SocialStatus	S003	F	F091	F	Gray	85	21	1.9387	5
SocialStatus	SocialStatus	S003	F	F037	F	Gray	85	21	1.6594	5
SocialStatus	SocialStatus	S003	F	F065	F	Gray	85	21	4.0765	5
SocialStatus	SocialStatus	S003	F	F081	F	NonGray	85	21	1.9855	9
SocialStatus	SocialStatus	S003	F	F033	F	Gray	85	21	2.2146	7
SocialStatus	SocialStatus	S003	F	F113	F	Gray	85	21	1.5639	3
SocialStatus	SocialStatus	S003	F	F040	F	Gray	85	21	3.0191	4
SocialStatus	SocialStatus	S003	F	F094	F	Gray	85	21	2.095	4
SocialStatus	SocialStatus	S003	F	F091	F	NonGray	85	21	1.667	7
SocialStatus	SocialStatus	S003	F	F085	F	NonGray	85	21	6.3842	2
SocialStatus	SocialStatus	S003	F	F061	F	NonGray	85	21	2.6186	7
SocialStatus	SocialStatus	S003	F	F008	F	Gray	85	21	3.387	6
SocialStatus	SocialStatus	S003	F	F023	F	NonGray	85	21	2.3033	5
SocialStatus	SocialStatus	S003	F	F037	F	NonGray	85	21	1.954	6
SocialStatus	SocialStatus	S003	F	F047	F	NonGray	85	21	2.2492	7
SocialStatus	SocialStatus	S003	F	F016	F	NonGray	85	21	2.3413	5
SocialStatus	SocialStatus	S003	F	F029	F	NonGray	85	21	1.3681	6
SocialStatus	SocialStatus	S003	F	F061	F	Gray	85	21	2.0555	6
SocialStatus	SocialStatus	S003	F	F094	F	NonGray	85	21	2.2168	7
SocialStatus	SocialStatus	S003	F	F028	F	Gray	85	21	4.9191	6
SocialStatus	SocialStatus	S003	F	F069	F	Gray	85	21	1.9928	6
SocialStatus	SocialStatus	S003	F	F113	F	NonGray	85	21	2.183	3
SocialStatus	SocialStatus	S003	F	F044	F	NonGray	85	21	3.4757	4
SocialStatus	SocialStatus	S003	F	F002	F	NonGray	85	21	1.6799	3
SocialStatus	SocialStatus	S003	F	F023	F	Gray	85	21	2.0333	6
SocialStatus	SocialStatus	S003	F	F011	F	Gray	85	21	1.6235	2
SocialStatus	SocialStatus	S003	F	F084	F	NonGray	85	21	2.3653	8
SocialStatus	SocialStatus	S003	F	F093	F	Gray	85	21	1.6927	6
SocialStatus	SocialStatus	S003	F	F042	F	NonGray	85	21	2.2466	9
SocialStatus	SocialStatus	S003	F	F080	F	NonGray	85	21	2.0659	7
SocialStatus	SocialStatus	S003	F	F096	F	NonGray	85	21	2.5026	5
SocialStatus	SocialStatus	S003	F	F024	F	Gray	85	21	2.5021	6
SocialStatus	SocialStatus	S003	F	F112	F	NonGray	85	21	2.635	2
SocialStatus	SocialStatus	S003	F	F068	F	Gray	85	21	2.5663	6
SocialStatus	SocialStatus	S003	F	F028	F	NonGray	85	21	3.2464	5
SocialStatus	SocialStatus	S003	F	F030	F	Gray	85	21	1.9057	4
SocialStatus	SocialStatus	S003	F	F026	F	Gray	85	21	3.6518	3
SocialStatus	SocialStatus	S003	F	F002	F	Gray	85	21	2.1362	4
SocialStatus	SocialStatus	S003	F	F082	F	NonGray	85	21	2.1457	7
SocialStatus	SocialStatus	S003	F	F029	F	Gray	85	21	4.9446	3
SocialStatus	SocialStatus	S003	F	F085	F	Gray	85	21	1.6346	3
SocialStatus	SocialStatus	S003	F	F024	F	NonGray	85	21	3.4306	8
SocialStatus	SocialStatus	S003	F	F081	F	Gray	85	21	2.9041	6
SocialStatus	SocialStatus	S003	F	F027	F	Gray	85	21	1.6369	2
SocialStatus	SocialStatus	S003	F	F084	F	Gray	85	21	2.0809	4
SocialStatus	SocialStatus	S003	F	F112	F	Gray	85	21	2.6534	3
SocialStatus	SocialStatus	S003	F	F093	F	NonGray	85	21	3.7441	5
SocialStatus	SocialStatus	S003	F	F008	F	NonGray	85	21	2.1215	6
SocialStatus	SocialStatus	S003	F	F043	F	NonGray	85	21	1.5474	7
SocialStatus	SocialStatus	S003	F	F096	F	Gray	85	21	1.6732	4
SocialStatus	SocialStatus	S003	F	F030	F	NonGray	85	21	2.7556	6
SocialStatus	SocialStatus	S003	F	F016	F	Gray	85	21	2.2347	7
SocialStatus	SocialStatus	S003	F	F040	F	NonGray	85	21	1.5359	8
SocialStatus	SocialStatus	S003	F	F082	F	Gray	85	21	10.5833	7
SocialStatus	SocialStatus	S003	F	F065	F	NonGray	85	21	1.6482	7
SocialStatus	SocialStatus	S003	F	F069	F	NonGray	85	21	1.9063	10
SocialStatus	SocialStatus	S003	F	F011	F	NonGray	85	21	4.4208	1
SocialStatus	SocialStatus	S003	F	F068	F	NonGray	85	21	1.2825	5
SocialStatus	SocialStatus	S003	F	F105	F	Gray	85	21	2.2354	6
SocialStatus	SocialStatus	S003	F	F047	F	Gray	85	21	2.1848	4
SocialStatus	Age	S003	F	M046	M	Gray	85	21	5.5892	47
SocialStatus	Age	S003	F	M078	M	Gray	85	21	1.9634	45
SocialStatus	Age	S003	F	M051	M	Gray	85	21	2.4002	39
SocialStatus	Age	S003	F	M004	M	Gray	85	21	4.3047	56
SocialStatus	Age	S003	F	M084	M	Gray	85	21	6.5321	41
SocialStatus	Age	S003	F	M029	M	Gray	85	21	1.9863	42
SocialStatus	Age	S003	F	M039	M	Gray	85	21	2.5152	45
SocialStatus	Age	S003	F	M026	M	Gray	85	21	2.3195	43
SocialStatus	Age	S003	F	M014	M	NonGray	85	21	2.6509	33
SocialStatus	Age	S003	F	M054	M	Gray	85	21	2.8394	48
SocialStatus	Age	S003	F	M057	M	Gray	85	21	2.7651	39
SocialStatus	Age	S003	F	M045	M	NonGray	85	21	4.5091	29
SocialStatus	Age	S003	F	M060	M	NonGray	85	21	3.9083	21
SocialStatus	Age	S003	F	M024	M	NonGray	85	21	1.4555	20
SocialStatus	Age	S003	F	M006	M	NonGray	85	21	1.626	24
SocialStatus	Age	S003	F	M071	M	Gray	85	21	2.4935	47
SocialStatus	Age	S003	F	M010	M	NonGray	85	21	3.0435	32
SocialStatus	Age	S003	F	M003	M	Gray	85	21	4.1583	58
SocialStatus	Age	S003	F	M022	M	Gray	85	21	2.4696	53
SocialStatus	Age	S003	F	M045	M	Gray	85	21	3.9858	54
SocialStatus	Age	S003	F	M046	M	NonGray	85	21	2.47	24
SocialStatus	Age	S003	F	M078	M	NonGray	85	21	3.4194	23
SocialStatus	Age	S003	F	M036	M	Gray	85	21	5.1778	49
SocialStatus	Age	S003	F	M026	M	NonGray	85	21	2.8555	28
SocialStatus	Age	S003	F	M004	M	NonGray	85	21	2.459	38
SocialStatus	Age	S003	F	M036	M	NonGray	85	21	2.2863	27
SocialStatus	Age	S003	F	M028	M	Gray	85	21	4.8739	40
SocialStatus	Age	S003	F	M079	M	NonGray	85	21	2.0154	30
SocialStatus	Age	S003	F	M092	M	Gray	85	21	3.2984	40
SocialStatus	Age	S003	F	M027	M	Gray	85	21	2.8773	43
SocialStatus	Age	S003	F	M029	M	NonGray	85	21	4.8939	19
SocialStatus	Age	S003	F	M060	M	Gray	85	21	2.6775	48
SocialStatus	Age	S003	F	M077	M	NonGray	85	21	4.745	25
SocialStatus	Age	S003	F	M027	M	NonGray	85	21	2.0595	22
SocialStatus	Age	S003	F	M074	M	NonGray	85	21	5.1721	24
SocialStatus	Age	S003	F	M021	M	NonGray	85	21	2.0216	28
SocialStatus	Age	S003	F	M009	M	Gray	85	21	1.5141	43
SocialStatus	Age	S003	F	M057	M	NonGray	85	21	1.9815	20
SocialStatus	Age	S003	F	M023	M	NonGray	85	21	1.7222	19
SocialStatus	Age	S003	F	M084	M	NonGray	85	21	1.4434	22
SocialStatus	Age	S003	F	M020	M	Gray	85	21	3.775	47
SocialStatus	Age	S003	F	M071	M	NonGray	85	21	4.9184	27
SocialStatus	Age	S003	F	M093	M	Gray	85	21	2.8005	42
SocialStatus	Age	S003	F	M047	M	Gray	85	21	3.2048	44
SocialStatus	Age	S003	F	M064	M	Gray	85	21	2.4065	47
SocialStatus	Age	S003	F	M006	M	Gray	85	21	3.8417	40
SocialStatus	Age	S003	F	M039	M	NonGray	85	21	1.8604	33
SocialStatus	Age	S003	F	M014	M	Gray	85	21	3.2172	42
SocialStatus	Age	S003	F	M064	M	NonGray	85	21	2.687	31
SocialStatus	Age	S003	F	M008	M	Gray	85	21	2.8388	47
SocialStatus	Age	S003	F	M009	M	NonGray	85	21	3.2122	26
SocialStatus	Age	S003	F	M022	M	NonGray	85	21	2.8222	23
SocialStatus	Age	S003	F	M028	M	NonGray	85	21	5.9187	24
SocialStatus	Age	S003	F	M077	M	Gray	85	21	3.5932	28
SocialStatus	Age	S003	F	M092	M	NonGray	85	21	2.7547	25
SocialStatus	Age	S003	F	M010	M	Gray	85	21	2.741	52
SocialStatus	Age	S003	F	M008	M	NonGray	85	21	5.918	24
SocialStatus	Age	S003	F	M056	M	Gray	85	21	5.0928	43
SocialStatus	Age	S003	F	M079	M	Gray	85	21	6.9549	40
SocialStatus	Age	S003	F	M093	M	NonGray	85	21	1.9873	26
SocialStatus	Age	S003	F	M054	M	NonGray	85	21	1.6396	25
SocialStatus	Age	S003	F	M020	M	NonGray	85	21	1.7563	23
SocialStatus	Age	S003	F	M047	M	NonGray	85	21	3.6128	22
SocialStatus	Age	S003	F	M051	M	NonGray	85	21	3.7789	22
SocialStatus	Age	S003	F	M023	M	Gray	85	21	3.5596	43
SocialStatus	Age	S003	F	M056	M	NonGray	85	21	3.0561	25
SocialStatus	Age	S003	F	M021	M	Gray	85	21	2.4375	44
SocialStatus	Age	S003	F	M003	M	NonGray	85	21	2.3912	23
SocialStatus	Age	S003	F	M024	M	Gray	85	21	3.7594	45
SocialStatus	Age	S003	F	M074	M	Gray	85	21	4.055	51
SocialStatus	Age	S003	F	F011	F	NonGray	85	21	3.8027	39
SocialStatus	Age	S003	F	F068	F	Gray	85	21	2.1425	56
SocialStatus	Age	S003	F	F033	F	Gray	85	21	1.9039	46
SocialStatus	Age	S003	F	F065	F	Gray	85	21	1.4807	45
SocialStatus	Age	S003	F	F026	F	NonGray	85	21	2.3326	32
SocialStatus	Age	S003	F	F008	F	Gray	85	21	2.8996	48
SocialStatus	Age	S003	F	F030	F	Gray	85	21	2.7341	47
SocialStatus	Age	S003	F	F061	F	Gray	85	21	4.5517	46
SocialStatus	Age	S003	F	F043	F	Gray	85	21	3.4714	52
SocialStatus	Age	S003	F	F029	F	NonGray	85	21	4.4248	24
SocialStatus	Age	S003	F	F094	F	NonGray	85	21	1.5906	22
SocialStatus	Age	S003	F	F002	F	NonGray	85	21	2.3188	32
SocialStatus	Age	S003	F	F069	F	NonGray	85	21	3.9676	23
SocialStatus	Age	S003	F	F112	F	Gray	85	21	5.8712	49
SocialStatus	Age	S003	F	F105	F	NonGray	85	21	2.1614	19
SocialStatus	Age	S003	F	F047	F	Gray	85	21	2.722	46
SocialStatus	Age	S003	F	F091	F	NonGray	85	21	4.6317	36
SocialStatus	Age	S003	F	F085	F	Gray	85	21	2.5103	51
SocialStatus	Age	S003	F	F047	F	NonGray	85	21	3.9096	41
SocialStatus	Age	S003	F	F044	F	Gray	85	21	3.6142	39
SocialStatus	Age	S003	F	F043	F	NonGray	85	21	5.4471	31
SocialStatus	Age	S003	F	F027	F	NonGray	85	21	4.3618	36
SocialStatus	Age	S003	F	F084	F	Gray	85	21	1.8749	42
SocialStatus	Age	S003	F	F028	F	NonGray	85	21	2.2677	22
SocialStatus	Age	S003	F	F105	F	Gray	85	21	1.9695	49
SocialStatus	Age	S003	F	F040	F	Gray	85	21	1.975	51
SocialStatus	Age	S003	F	F026	F	Gray	85	21	3.1173	50
SocialStatus	Age	S003	F	F042	F	Gray	85	21	2.7045	48
SocialStatus	Age	S003	F	F094	F	Gray	85	21	2.5037	40
SocialStatus	Age	S003	F	F055	F	Gray	85	21	2.5716	53
SocialStatus	Age	S003	F	F082	F	NonGray	85	21	1.9714	29
SocialStatus	Age	S003	F	F093	F	Gray	85	21	2.104	45
SocialStatus	Age	S003	F	F113	F	Gray	85	21	3.5967	50
SocialStatus	Age	S003	F	F037	F	NonGray	85	21	3.1954	22
SocialStatus	Age	S003	F	F042	F	NonGray	85	21	6.6644	30
SocialStatus	Age	S003	F	F065	F	NonGray	85	21	1.7629	28
SocialStatus	Age	S003	F	F091	F	Gray	85	21	1.8906	49
SocialStatus	Age	S003	F	F084	F	NonGray	85	21	2.1795	26
SocialStatus	Age	S003	F	F016	F	NonGray	85	21	1.5454	18
SocialStatus	Age	S003	F	F112	F	NonGray	85	21	3.0561	28
SocialStatus	Age	S003	F	F023	F	Gray	85	21	1.894	54
SocialStatus	Age	S003	F	F080	F	NonGray	85	21	3.2774	29
SocialStatus	Age	S003	F	F081	F	NonGray	85	21	2.2081	38
SocialStatus	Age	S003	F	F096	F	NonGray	85	21	2.0959	24
SocialStatus	Age	S003	F	F023	F	NonGray	85	21	2.8688	37
SocialStatus	Age	S003	F	F011	F	Gray	85	21	3.2309	58
SocialStatus	Age	S003	F	F080	F	Gray	85	21	2.536	51
SocialStatus	Age	S003	F	F033	F	NonGray	85	21	1.7946	22
SocialStatus	Age	S003	F	F069	F	Gray	85	21	3.5142	49
SocialStatus	Age	S003	F	F093	F	NonGray	85	21	2.6107	35
SocialStatus	Age	S003	F	F055	F	NonGray	85	21	1.4945	37
SocialStatus	Age	S003	F	F037	F	Gray	85	21	1.6762	59
SocialStatus	Age	S003	F	F027	F	Gray	85	21	1.9977	64
SocialStatus	Age	S003	F	F113	F	NonGray	85	21	1.6333	43
SocialStatus	Age	S003	F	F068	F	NonGray	85	21	1.5487	38
SocialStatus	Age	S003	F	F024	F	Gray	85	21	2.0055	47
SocialStatus	Age	S003	F	F002	F	Gray	85	21	3.3245	48
SocialStatus	Age	S003	F	F008	F	NonGray	85	21	2.9234	33
SocialStatus	Age	S003	F	F029	F	Gray	85	21	3.254	45
SocialStatus	Age	S003	F	F028	F	Gray	85	21	2.2326	64
SocialStatus	Age	S003	F	F081	F	Gray	85	21	2.3962	60
SocialStatus	Age	S003	F	F024	F	NonGray	85	21	2.8428	30
SocialStatus	Age	S003	F	F096	F	Gray	85	21	1.9839	53
SocialStatus	Age	S003	F	F061	F	NonGray	85	21	3.0235	39
SocialStatus	Age	S003	F	F030	F	NonGray	85	21	4.187	43
SocialStatus	Age	S003	F	F044	F	NonGray	85	21	4.6048	34
SocialStatus	Age	S003	F	F016	F	Gray	85	21	1.7853	49
SocialStatus	Age	S003	F	F082	F	Gray	85	21	1.351	52
SocialStatus	Age	S003	F	F085	F	NonGray	85	21	2.2549	33
SocialStatus	Age	S003	F	F040	F	NonGray	85	21	1.6797	20
SocialStatus	SocialStatus	S004	F	M014	M	NonGray	75	20	1.1442	5
SocialStatus	SocialStatus	S004	F	M028	M	Gray	75	20	1.0861	4
SocialStatus	SocialStatus	S004	F	M074	M	NonGray	75	20	1.4408	6
SocialStatus	SocialStatus	S004	F	M056	M	NonGray	75	20	1.1	7
SocialStatus	SocialStatus	S004	F	M060	M	Gray	75	20	0.9909	5
SocialStatus	SocialStatus	S004	F	M027	M	Gray	75	20	0.90267	6
SocialStatus	SocialStatus	S004	F	M047	M	NonGray	75	20	0.88739	5
SocialStatus	SocialStatus	S004	F	M077	M	NonGray	75	20	1.3309	8
SocialStatus	SocialStatus	S004	F	M078	M	NonGray	75	20	1.555	4
SocialStatus	SocialStatus	S004	F	M071	M	Gray	75	20	1.4741	7
SocialStatus	SocialStatus	S004	F	M006	M	Gray	75	20	1.0544	6
SocialStatus	SocialStatus	S004	F	M003	M	NonGray	75	20	0.95242	6
SocialStatus	SocialStatus	S004	F	M021	M	NonGray	75	20	0.96946	5
SocialStatus	SocialStatus	S004	F	M023	M	NonGray	75	20	1.2811	4
SocialStatus	SocialStatus	S004	F	M046	M	NonGray	75	20	1.1174	5
SocialStatus	SocialStatus	S004	F	M084	M	Gray	75	20	1.5056	7
SocialStatus	SocialStatus	S004	F	M028	M	NonGray	75	20	0.97922	4
SocialStatus	SocialStatus	S004	F	M077	M	Gray	75	20	1.0443	7
SocialStatus	SocialStatus	S004	F	M039	M	NonGray	75	20	1.0329	7
SocialStatus	SocialStatus	S004	F	M020	M	Gray	75	20	1.0532	6
SocialStatus	SocialStatus	S004	F	M057	M	NonGray	75	20	1.5028	4
SocialStatus	SocialStatus	S004	F	M047	M	Gray	75	20	2.946	5
SocialStatus	SocialStatus	S004	F	M036	M	NonGray	75	20	1.186	4
SocialStatus	SocialStatus	S004	F	M084	M	NonGray	75	20	0.99941	7
SocialStatus	SocialStatus	S004	F	M021	M	Gray	75	20	0.98875	5
SocialStatus	SocialStatus	S004	F	M010	M	Gray	75	20	2.3554	7
SocialStatus	SocialStatus	S004	F	M054	M	NonGray	75	20	0.91532	7
SocialStatus	SocialStatus	S004	F	M003	M	Gray	75	20	1.0594	6
SocialStatus	SocialStatus	S004	F	M093	M	NonGray	75	20	1.24	5
SocialStatus	SocialStatus	S004	F	M014	M	Gray	75	20	0.86709	6
SocialStatus	SocialStatus	S004	F	M024	M	Gray	75	20	1.0928	6
SocialStatus	SocialStatus	S004	F	M008	M	NonGray	75	20	1.2777	4
SocialStatus	SocialStatus	S004	F	M056	M	Gray	75	20	1.6046	8
SocialStatus	SocialStatus	S004	F	M093	M	Gray	75	20	1.3621	5
SocialStatus	SocialStatus	S004	F	M020	M	NonGray	75	20	1.6662	6
SocialStatus	SocialStatus	S004	F	M027	M	NonGray	75	20	1.2448	6
SocialStatus	SocialStatus	S004	F	M074	M	Gray	75	20	1.0482	7
SocialStatus	SocialStatus	S004	F	M029	M	Gray	75	20	1.1492	7
SocialStatus	SocialStatus	S004	F	M026	M	NonGray	75	20	0.94732	6
SocialStatus	SocialStatus	S004	F	M071	M	NonGray	75	20	1.3409	8
SocialStatus	SocialStatus	S004	F	M092	M	Gray	75	20	3.1573	6
SocialStatus	SocialStatus	S004	F	M078	M	Gray	75	20	1.068	4
SocialStatus	SocialStatus	S004	F	M010	M	NonGray	75	20	1.0373	6
SocialStatus	SocialStatus	S004	F	M039	M	Gray	75	20	1.1719	7
SocialStatus	SocialStatus	S004	F	M064	M	Gray	75	20	1.1535	6
SocialStatus	SocialStatus	S004	F	M051	M	Gray	75	20	1.2879	5
SocialStatus	SocialStatus	S004	F	M006	M	NonGray	75	20	1.1003	5
SocialStatus	SocialStatus	S004	F	M036	M	Gray	75	20	0.9565	5
SocialStatus	SocialStatus	S004	F	M079	M	NonGray	75	20	1.9959	8
SocialStatus	SocialStatus	S004	F	M022	M	NonGray	75	20	1.9742	5
SocialStatus	SocialStatus	S004	F	M092	M	NonGray	75	20	1.0017	7
SocialStatus	SocialStatus	S004	F	M023	M	Gray	75	20	1.8011	4
SocialStatus	SocialStatus	S004	F	M046	M	Gray	75	20	1.2441	7
SocialStatus	SocialStatus	S004	F	M024	M	NonGray	75	20	0.9334	6
SocialStatus	SocialStatus	S004	F	M064	M	NonGray	75	20	0.832	6
SocialStatus	SocialStatus	S004	F	M051	M	NonGray	75	20	1.0773	7
SocialStatus	SocialStatus	S004	F	M009	M	Gray	75	20	0.96883	6
SocialStatus	SocialStatus	S004	F	M008	M	Gray	75	20	0.91854	4
SocialStatus	SocialStatus	S004	F	M079	M	Gray	75	20	1.5821	8
SocialStatus	SocialStatus	S004	F	M060	M	NonGray	75	20	1.4458	6
SocialStatus	SocialStatus	S004	F	M057	M	Gray	75	20	1.209	2
SocialStatus	SocialStatus	S004	F	M054	M	Gray	75	20	0.99111	7
SocialStatus	SocialStatus	S004	F	M026	M	Gray	75	20	1.2277	6
SocialStatus	SocialStatus	S004	F	M029	M	NonGray	75	20	1.0972	5
SocialStatus	SocialStatus	S004	F	M022	M	Gray	75	20	3.1527	5
SocialStatus	SocialStatus	S004	F	M004	M	Gray	75	20	1.3798	8
SocialStatus	SocialStatus	S004	F	M009	M	NonGray	75	20	1.0729	6
SocialStatus	SocialStatus	S004	F	M045	M	Gray	75	20	0.91642	5
SocialStatus	SocialStatus	S004	F	M004	M	NonGray	75	20	1.5334	7
SocialStatus	SocialStatus	S004	F	M045	M	NonGray	75	20	1.1324	5
SocialStatus	SocialStatus	S004	F	F080	F	Gray	75	20	5.0944	6
SocialStatus	SocialStatus	S004	F	F085	F	NonGray	75	20	1.5452	4
SocialStatus	SocialStatus	S004	F	F023	F	Gray	75	20	1.6411	3
SocialStatus	SocialStatus	S004	F	F016	F	Gray	75	20	3.5742	3
SocialStatus	SocialStatus	S004	F	F033	F	NonGray	75	20	4.3636	5
SocialStatus	SocialStatus	S004	F	F027	F	NonGray	75	20	1.2352	6
SocialStatus	SocialStatus	S004	F	F096	F	NonGray	75	20	1.0148	5
SocialStatus	SocialStatus	S004	F	F105	F	NonGray	75	20	1.3782	5
SocialStatus	SocialStatus	S004	F	F002	F	Gray	75	20	1.2284	4
SocialStatus	SocialStatus	S004	F	F008	F	Gray	75	20	1.249	7
SocialStatus	SocialStatus	S004	F	F082	F	Gray	75	20	2.0521	3
SocialStatus	SocialStatus	S004	F	F093	F	Gray	75	20	1.2077	5
SocialStatus	SocialStatus	S004	F	F081	F	NonGray	75	20	1.4453	6
SocialStatus	SocialStatus	S004	F	F094	F	NonGray	75	20	1.2748	4
SocialStatus	SocialStatus	S004	F	F043	F	Gray	75	20	1.2594	7
SocialStatus	SocialStatus	S004	F	F068	F	Gray	75	20	1.0385	6
SocialStatus	SocialStatus	S004	F	F047	F	Gray	75	20	1.1462	8
SocialStatus	SocialStatus	S004	F	F002	F	NonGray	75	20	1.2216	4
SocialStatus	SocialStatus	S004	F	F030	F	NonGray	75	20	1.0313	5
SocialStatus	SocialStatus	S004	F	F091	F	Gray	75	20	2.1255	5
SocialStatus	SocialStatus	S004	F	F080	F	NonGray	75	20	1.2132	6
SocialStatus	SocialStatus	S004	F	F055	F	Gray	75	20	0.95596	6
SocialStatus	SocialStatus	S004	F	F112	F	NonGray	75	20	0.96014	6
SocialStatus	SocialStatus	S004	F	F028	F	Gray	75	20	2.1144	7
SocialStatus	SocialStatus	S004	F	F016	F	NonGray	75	20	1.532	3
SocialStatus	SocialStatus	S004	F	F040	F	NonGray	75	20	1.3782	3
SocialStatus	SocialStatus	S004	F	F061	F	Gray	75	20	2.3319	6
SocialStatus	SocialStatus	S004	F	F024	F	Gray	75	20	0.89136	5
SocialStatus	SocialStatus	S004	F	F091	F	NonGray	75	20	1.6053	6
SocialStatus	SocialStatus	S004	F	F026	F	NonGray	75	20	1.0705	5
SocialStatus	SocialStatus	S004	F	F061	F	NonGray	75	20	1.3572	6
SocialStatus	SocialStatus	S004	F	F023	F	NonGray	75	20	1.061	6
SocialStatus	SocialStatus	S004	F	F113	F	NonGray	75	20	1.265	7
SocialStatus	SocialStatus	S004	F	F008	F	NonGray	75	20	1.0936	7
SocialStatus	SocialStatus	S004	F	F044	F	NonGray	75	20	3.1182	6
SocialStatus	SocialStatus	S004	F	F043	F	NonGray	75	20	2.0856	8
SocialStatus	SocialStatus	S004	F	F112	F	Gray	75	20	1.2956	5
SocialStatus	SocialStatus	S004	F	F084	F	NonGray	75	20	1.2257	6
SocialStatus	SocialStatus	S004	F	F030	F	Gray	75	20	1.3109	7
SocialStatus	SocialStatus	S004	F	F047	F	NonGray	75	20	1.3604	9
SocialStatus	SocialStatus	S004	F	F084	F	Gray	75	20	1.9835	7
SocialStatus	SocialStatus	S004	F	F011	F	NonGray	75	20	1.6062	6
SocialStatus	SocialStatus	S004	F	F037	F	NonGray	75	20	1.4351	7
SocialStatus	SocialStatus	S004	F	F085	F	Gray	75	20	1.2241	5
SocialStatus	SocialStatus	S004	F	F081	F	Gray	75	20	1.1879	8
SocialStatus	SocialStatus	S004	F	F065	F	Gray	75	20	1.1965	4
SocialStatus	SocialStatus	S004	F	F082	F	NonGray	75	20	1.2083	3
SocialStatus	SocialStatus	S004	F	F029	F	NonGray	75	20	1.2227	5
SocialStatus	SocialStatus	S004	F	F093	F	NonGray	75	20	1.1253	6
SocialStatus	SocialStatus	S004	F	F037	F	Gray	75	20	1.1965	5
SocialStatus	SocialStatus	S004	F	F096	F	Gray	75	20	0.85077	5
SocialStatus	SocialStatus	S004	F	F069	F	Gray	75	20	1.2046	4
SocialStatus	SocialStatus	S004	F	F042	F	Gray	75	20	1.0679	7
SocialStatus	SocialStatus	S004	F	F055	F	NonGray	75	20	0.90986	7
SocialStatus	SocialStatus	S004	F	F113	F	Gray	75	20	1.1139	8
SocialStatus	SocialStatus	S004	F	F026	F	Gray	75	20	1.0015	5
SocialStatus	SocialStatus	S004	F	F040	F	Gray	75	20	2.0716	6
SocialStatus	SocialStatus	S004	F	F042	F	NonGray	75	20	0.98733	7
SocialStatus	SocialStatus	S004	F	F105	F	Gray	75	20	1.4793	4
SocialStatus	SocialStatus	S004	F	F068	F	NonGray	75	20	1.1316	6
SocialStatus	SocialStatus	S004	F	F094	F	Gray	75	20	2.3238	5
SocialStatus	SocialStatus	S004	F	F027	F	Gray	75	20	0.94016	6
SocialStatus	SocialStatus	S004	F	F011	F	Gray	75	20	1.021	6
SocialStatus	SocialStatus	S004	F	F029	F	Gray	75	20	0.97509	6
SocialStatus	SocialStatus	S004	F	F028	F	NonGray	75	20	1.0245	7
SocialStatus	SocialStatus	S004	F	F033	F	Gray	75	20	1.0862	6
SocialStatus	SocialStatus	S004	F	F069	F	NonGray	75	20	1.0866	5
SocialStatus	SocialStatus	S004	F	F065	F	NonGray	75	20	1.5606	4
SocialStatus	SocialStatus	S004	F	F044	F	Gray	75	20	4.6081	7
SocialStatus	SocialStatus	S004	F	F024	F	NonGray	75	20	1.1991	7
SocialStatus	Age	S004	F	M078	M	NonGray	75	20	2.1558	20
SocialStatus	Age	S004	F	M006	M	Gray	75	20	3.6969	45
SocialStatus	Age	S004	F	M026	M	NonGray	75	20	1.6851	35
SocialStatus	Age	S004	F	M079	M	Gray	75	20	1.6066	40
SocialStatus	Age	S004	F	M054	M	NonGray	75	20	1.6208	30
SocialStatus	Age	S004	F	M093	M	Gray	75	20	1.6575	35
SocialStatus	Age	S004	F	M074	M	NonGray	75	20	1.2186	35
SocialStatus	Age	S004	F	M039	M	Gray	75	20	1.7222	35
SocialStatus	Age	S004	F	M020	M	Gray	75	20	1.4586	40
SocialStatus	Age	S004	F	M028	M	NonGray	75	20	1.7342	20
SocialStatus	Age	S004	F	M071	M	Gray	75	20	1.2557	40
SocialStatus	Age	S004	F	M077	M	Gray	75	20	1.4394	40
SocialStatus	Age	S004	F	M079	M	NonGray	75	20	4.8374	40
SocialStatus	Age	S004	F	M045	M	Gray	75	20	0.88046	40
SocialStatus	Age	S004	F	M021	M	Gray	75	20	1.1626	40
SocialStatus	Age	S004	F	M024	M	NonGray	75	20	1.4034	35
SocialStatus	Age	S004	F	M051	M	Gray	75	20	1.8731	30
SocialStatus	Age	S004	F	M003	M	NonGray	75	20	3.4291	25
SocialStatus	Age	S004	F	M004	M	Gray	75	20	1.9451	45
SocialStatus	Age	S004	F	M010	M	Gray	75	20	1.1269	45
SocialStatus	Age	S004	F	M022	M	NonGray	75	20	2.0087	25
SocialStatus	Age	S004	F	M036	M	NonGray	75	20	1.8155	40
SocialStatus	Age	S004	F	M060	M	Gray	75	20	1.2101	35
SocialStatus	Age	S004	F	M022	M	Gray	75	20	0.90299	25
SocialStatus	Age	S004	F	M045	M	NonGray	75	20	1.9049	30
SocialStatus	Age	S004	F	M003	M	Gray	75	20	0.90033	30
SocialStatus	Age	S004	F	M057	M	NonGray	75	20	1.4813	20
SocialStatus	Age	S004	F	M009	M	NonGray	75	20	1.5029	35
SocialStatus	Age	S004	F	M051	M	NonGray	75	20	1.8972	30
SocialStatus	Age	S004	F	M064	M	NonGray	75	20	1.6729	35
SocialStatus	Age	S004	F	M056	M	NonGray	75	20	1.3185	35
SocialStatus	Age	S004	F	M014	M	NonGray	75	20	0.83873	35
SocialStatus	Age	S004	F	M084	M	NonGray	75	20	1.6434	25
SocialStatus	Age	S004	F	M092	M	NonGray	75	20	1.3175	40
SocialStatus	Age	S004	F	M078	M	Gray	75	20	1.5601	20
SocialStatus	Age	S004	F	M029	M	NonGray	75	20	2.5825	20
SocialStatus	Age	S004	F	M023	M	NonGray	75	20	1.1184	25
SocialStatus	Age	S004	F	M047	M	Gray	75	20	1.3342	40
SocialStatus	Age	S004	F	M021	M	NonGray	75	20	0.99567	40
SocialStatus	Age	S004	F	M092	M	Gray	75	20	1.4742	40
SocialStatus	Age	S004	F	M020	M	NonGray	75	20	1.435	35
SocialStatus	Age	S004	F	M036	M	Gray	75	20	1.361	40
SocialStatus	Age	S004	F	M008	M	Gray	75	20	1.5101	25
SocialStatus	Age	S004	F	M046	M	Gray	75	20	1.1616	35
SocialStatus	Age	S004	F	M074	M	Gray	75	20	1.7935	30
SocialStatus	Age	S004	F	M026	M	Gray	75	20	1.2144	35
SocialStatus	Age	S004	F	M027	M	NonGray	75	20	1.4834	30
SocialStatus	Age	S004	F	M006	M	NonGray	75	20	1.1252	30
SocialStatus	Age	S004	F	M054	M	Gray	75	20	1.6227	30
SocialStatus	Age	S004	F	M064	M	Gray	75	20	1.569	35
SocialStatus	Age	S004	F	M023	M	Gray	75	20	2.1694	25
SocialStatus	Age	S004	F	M071	M	NonGray	75	20	1.6559	30
SocialStatus	Age	S004	F	M008	M	NonGray	75	20	1.2762	25
SocialStatus	Age	S004	F	M056	M	Gray	75	20	1.8464	40
SocialStatus	Age	S004	F	M004	M	NonGray	75	20	1.18	40
SocialStatus	Age	S004	F	M024	M	Gray	75	20	0.80966	40
SocialStatus	Age	S004	F	M027	M	Gray	75	20	1.8043	30
SocialStatus	Age	S004	F	M014	M	Gray	75	20	1.2095	40
SocialStatus	Age	S004	F	M057	M	Gray	75	20	2.1428	20
SocialStatus	Age	S004	F	M039	M	NonGray	75	20	1.52	35
SocialStatus	Age	S004	F	M010	M	NonGray	75	20	0.92065	35
SocialStatus	Age	S004	F	M084	M	Gray	75	20	1.6582	30
SocialStatus	Age	S004	F	M093	M	NonGray	75	20	1.7154	30
SocialStatus	Age	S004	F	M029	M	Gray	75	20	1.8444	30
SocialStatus	Age	S004	F	M028	M	Gray	75	20	1.4328	20
SocialStatus	Age	S004	F	M009	M	Gray	75	20	1.4275	40
SocialStatus	Age	S004	F	M077	M	NonGray	75	20	1.4001	35
SocialStatus	Age	S004	F	M060	M	NonGray	75	20	5.0913	30
SocialStatus	Age	S004	F	M047	M	NonGray	75	20	1.5512	35
SocialStatus	Age	S004	F	M046	M	NonGray	75	20	1.7182	30
SocialStatus	Age	S004	F	F023	F	Gray	75	20	6.4831	43
SocialStatus	Age	S004	F	F002	F	NonGray	75	20	6.9565	32
SocialStatus	Age	S004	F	F096	F	Gray	75	20	7.9859	35
SocialStatus	Age	S004	F	F033	F	Gray	75	20	2.0413	25
SocialStatus	Age	S004	F	F037	F	NonGray	75	20	4.9655	25
SocialStatus	Age	S004	F	F094	F	Gray	75	20	1.99	25
SocialStatus	Age	S004	F	F105	F	Gray	75	20	2.1068	20
SocialStatus	Age	S004	F	F042	F	NonGray	75	20	3.2998	30
SocialStatus	Age	S004	F	F047	F	Gray	75	20	2.0214	50
SocialStatus	Age	S004	F	F055	F	NonGray	75	20	1.7562	30
SocialStatus	Age	S004	F	F082	F	NonGray	75	20	1.8115	18
SocialStatus	Age	S004	F	F011	F	Gray	75	20	1.8559	50
SocialStatus	Age	S004	F	F027	F	Gray	75	20	2.2271	55
SocialStatus	Age	S004	F	F112	F	NonGray	75	20	2.0568	40
SocialStatus	Age	S004	F	F069	F	NonGray	75	20	1.5151	18
SocialStatus	Age	S004	F	F033	F	NonGray	75	20	1.4762	25
SocialStatus	Age	S004	F	F068	F	NonGray	75	20	1.4557	35
SocialStatus	Age	S004	F	F029	F	Gray	75	20	0.91708	35
SocialStatus	Age	S004	F	F080	F	Gray	75	20	1.8433	30
SocialStatus	Age	S004	F	F043	F	NonGray	75	20	1.4969	35
SocialStatus	Age	S004	F	F030	F	Gray	75	20	1.7559	40
SocialStatus	Age	S004	F	F026	F	Gray	75	20	1.6715	35
SocialStatus	Age	S004	F	F023	F	NonGray	75	20	1.3569	40
SocialStatus	Age	S004	F	F105	F	NonGray	75	20	1.1135	20
SocialStatus	Age	S004	F	F091	F	Gray	75	20	2.9555	40
SocialStatus	Age	S004	F	F043	F	Gray	75	20	2.0527	35
SocialStatus	Age	S004	F	F068	F	Gray	75	20	1.0161	35
SocialStatus	Age	S004	F	F044	F	Gray	75	20	2.1578	30
SocialStatus	Age	S004	F	F008	F	Gray	75	20	3.2356	35
SocialStatus	Age	S004	F	F084	F	Gray	75	20	1.6128	33
SocialStatus	Age	S004	F	F096	F	NonGray	75	20	1.6781	35
SocialStatus	Age	S004	F	F040	F	Gray	75	20	1.6316	25
SocialStatus	Age	S004	F	F061	F	Gray	75	20	5.0685	30
SocialStatus	Age	S004	F	F069	F	Gray	75	20	1.2263	18
SocialStatus	Age	S004	F	F027	F	NonGray	75	20	1.5555	50
SocialStatus	Age	S004	F	F044	F	NonGray	75	20	2.3474	30
SocialStatus	Age	S004	F	F093	F	NonGray	75	20	1.388	35
SocialStatus	Age	S004	F	F084	F	NonGray	75	20	1.2201	33
SocialStatus	Age	S004	F	F016	F	NonGray	75	20	1.4779	20
SocialStatus	Age	S004	F	F026	F	NonGray	75	20	1.3827	30
SocialStatus	Age	S004	F	F055	F	Gray	75	20	1.7127	35
SocialStatus	Age	S004	F	F085	F	NonGray	75	20	1.8186	45
SocialStatus	Age	S004	F	F024	F	NonGray	75	20	1.999	35
SocialStatus	Age	S004	F	F029	F	NonGray	75	20	1.4427	40
SocialStatus	Age	S004	F	F065	F	NonGray	75	20	1.4078	20
SocialStatus	Age	S004	F	F113	F	NonGray	75	20	1.55	37
SocialStatus	Age	S004	F	F042	F	Gray	75	20	3.9573	35
SocialStatus	Age	S004	F	F091	F	NonGray	75	20	1.3464	39
SocialStatus	Age	S004	F	F065	F	Gray	75	20	1.7099	20
SocialStatus	Age	S004	F	F081	F	NonGray	75	20	1.3408	40
SocialStatus	Age	S004	F	F040	F	NonGray	75	20	5.278	20
SocialStatus	Age	S004	F	F037	F	Gray	75	20	1.6261	35
SocialStatus	Age	S004	F	F112	F	Gray	75	20	1.7237	45
SocialStatus	Age	S004	F	F016	F	Gray	75	20	1.7789	20
SocialStatus	Age	S004	F	F093	F	Gray	75	20	2.0826	45
SocialStatus	Age	S004	F	F011	F	NonGray	75	20	2.4456	45
SocialStatus	Age	S004	F	F028	F	NonGray	75	20	1.2247	35
SocialStatus	Age	S004	F	F008	F	NonGray	75	20	0.97672	35
SocialStatus	Age	S004	F	F113	F	Gray	75	20	1.7876	40
SocialStatus	Age	S004	F	F081	F	Gray	75	20	1.3212	35
SocialStatus	Age	S004	F	F024	F	Gray	75	20	2.0263	40
SocialStatus	Age	S004	F	F047	F	NonGray	75	20	1.1529	50
SocialStatus	Age	S004	F	F080	F	NonGray	75	20	2.3975	30
SocialStatus	Age	S004	F	F085	F	Gray	75	20	3.675	40
SocialStatus	Age	S004	F	F094	F	NonGray	75	20	2.5819	25
SocialStatus	Age	S004	F	F082	F	Gray	75	20	1.1975	18
SocialStatus	Age	S004	F	F061	F	NonGray	75	20	1.6651	30
SocialStatus	Age	S004	F	F002	F	Gray	75	20	2.2757	40
SocialStatus	Age	S004	F	F028	F	Gray	75	20	1.6116	35
SocialStatus	Age	S004	F	F030	F	NonGray	75	20	1.4361	45
Attractiveness	Attractiveness	S005	M	M014	M	NonGray	58	25	3.9908	3
Attractiveness	Attractiveness	S005	M	M028	M	Gray	58	25	3.1279	4
Attractiveness	Attractiveness	S005	M	M074	M	NonGray	58	25	3.8437	3
Attractiveness	Attractiveness	S005	M	M056	M	NonGray	58	25	1.5138	5
Attractiveness	Attractiveness	S005	M	M060	M	Gray	58	25	1.5079	4
Attractiveness	Attractiveness	S005	M	M027	M	Gray	58	25	1.5804	6
Attractiveness	Attractiveness	S005	M	M047	M	NonGray	58	25	3.2216	4
Attractiveness	Attractiveness	S005	M	M077	M	NonGray	58	25	1.9777	5
Attractiveness	Attractiveness	S005	M	M078	M	NonGray	58	25	1.2045	5
Attractiveness	Attractiveness	S005	M	M071	M	Gray	58	25	1.216	5
Attractiveness	Attractiveness	S005	M	M006	M	Gray	58	25	1.2833	6
Attractiveness	Attractiveness	S005	M	M003	M	NonGray	58	25	0.90737	6
Attractiveness	Attractiveness	S005	M	M021	M	NonGray	58	25	1.8649	3
Attractiveness	Attractiveness	S005	M	M023	M	NonGray	58	25	1.2557	7
Attractiveness	Attractiveness	S005	M	M046	M	NonGray	58	25	1.132	6
Attractiveness	Attractiveness	S005	M	M084	M	Gray	58	25	1.7348	7
Attractiveness	Attractiveness	S005	M	M028	M	NonGray	58	25	1.337	6
Attractiveness	Attractiveness	S005	M	M077	M	Gray	58	25	1.5337	6
Attractiveness	Attractiveness	S005	M	M039	M	NonGray	58	25	2.6886	3
Attractiveness	Attractiveness	S005	M	M020	M	Gray	58	25	1.2642	2
Attractiveness	Attractiveness	S005	M	M057	M	NonGray	58	25	1.5729	3
Attractiveness	Attractiveness	S005	M	M047	M	Gray	58	25	1.3887	4
Attractiveness	Attractiveness	S005	M	M036	M	NonGray	58	25	1.5229	1
Attractiveness	Attractiveness	S005	M	M084	M	NonGray	58	25	2.7463	8
Attractiveness	Attractiveness	S005	M	M021	M	Gray	58	25	3.3811	3
Attractiveness	Attractiveness	S005	M	M010	M	Gray	58	25	1.2042	2
Attractiveness	Attractiveness	S005	M	M054	M	NonGray	58	25	1.3767	3
Attractiveness	Attractiveness	S005	M	M003	M	Gray	58	25	1.2604	5
Attractiveness	Attractiveness	S005	M	M093	M	NonGray	58	25	3.3782	1
Attractiveness	Attractiveness	S005	M	M014	M	Gray	58	25	1.3689	1
Attractiveness	Attractiveness	S005	M	M024	M	Gray	58	25	1.4797	4
Attractiveness	Attractiveness	S005	M	M008	M	NonGray	58	25	1.5709	1
Attractiveness	Attractiveness	S005	M	M056	M	Gray	58	25	1.4399	3
Attractiveness	Attractiveness	S005	M	M093	M	Gray	58	25	1.2373	1
Attractiveness	Attractiveness	S005	M	M020	M	NonGray	58	25	1.7899	2
Attractiveness	Attractiveness	S005	M	M027	M	NonGray	58	25	1.7289	8
Attractiveness	Attractiveness	S005	M	M074	M	Gray	58	25	4.0993	3
Attractiveness	Attractiveness	S005	M	M029	M	Gray	58	25	7.7077	8
Attractiveness	Attractiveness	S005	M	M026	M	NonGray	58	25	1.83	2
Attractiveness	Attractiveness	S005	M	M071	M	NonGray	58	25	2.0634	2
Attractiveness	Attractiveness	S005	M	M092	M	Gray	58	25	2.3348	3
Attractiveness	Attractiveness	S005	M	M078	M	Gray	58	25	1.2441	5
Attractiveness	Attractiveness	S005	M	M010	M	NonGray	58	25	1.888	3
Attractiveness	Attractiveness	S005	M	M039	M	Gray	58	25	1.9644	5
Attractiveness	Attractiveness	S005	M	M064	M	Gray	58	25	1.443	4
Attractiveness	Attractiveness	S005	M	M051	M	Gray	58	25	1.493	7
Attractiveness	Attractiveness	S005	M	M006	M	NonGray	58	25	1.1379	7
Attractiveness	Attractiveness	S005	M	M036	M	Gray	58	25	1.4332	3
Attractiveness	Attractiveness	S005	M	M079	M	NonGray	58	25	1.8822	4
Attractiveness	Attractiveness	S005	M	M022	M	NonGray	58	25	0.9529	4
Attractiveness	Attractiveness	S005	M	M092	M	NonGray	58	25	1.319	4
Attractiveness	Attractiveness	S005	M	M023	M	Gray	58	25	1.4309	8
Attractiveness	Attractiveness	S005	M	M046	M	Gray	58	25	0.96492	6
Attractiveness	Attractiveness	S005	M	M024	M	NonGray	58	25	7.5962	5
Attractiveness	Attractiveness	S005	M	M064	M	NonGray	58	25	1.5133	5
Attractiveness	Attractiveness	S005	M	M051	M	NonGray	58	25	1.7071	7
Attractiveness	Attractiveness	S005	M	M009	M	Gray	58	25	1.9815	4
Attractiveness	Attractiveness	S005	M	M008	M	Gray	58	25	1.4423	3
Attractiveness	Attractiveness	S005	M	M079	M	Gray	58	25	0.89867	3
Attractiveness	Attractiveness	S005	M	M060	M	NonGray	58	25	1.4925	5
Attractiveness	Attractiveness	S005	M	M057	M	Gray	58	25	1.261	4
Attractiveness	Attractiveness	S005	M	M054	M	Gray	58	25	0.95118	4
Attractiveness	Attractiveness	S005	M	M026	M	Gray	58	25	1.3279	2
Attractiveness	Attractiveness	S005	M	M029	M	NonGray	58	25	1.6081	8
Attractiveness	Attractiveness	S005	M	M022	M	Gray	58	25	1.2705	7
Attractiveness	Attractiveness	S005	M	M004	M	Gray	58	25	1.5464	6
Attractiveness	Attractiveness	S005	M	M009	M	NonGray	58	25	1.3788	3
Attractiveness	Attractiveness	S005	M	M045	M	Gray	58	25	1.3029	4
Attractiveness	Attractiveness	S005	M	M004	M	NonGray	58	25	1.539	6
Attractiveness	Attractiveness	S005	M	M045	M	NonGray	58	25	1.931	6
Attractiveness	Attractiveness	S005	M	F080	F	Gray	58	25	3.9694	5
Attractiveness	Attractiveness	S005	M	F085	F	NonGray	58	25	1.1557	5
Attractiveness	Attractiveness	S005	M	F023	F	Gray	58	25	3.3358	4
Attractiveness	Attractiveness	S005	M	F016	F	Gray	58	25	3.6804	5
Attractiveness	Attractiveness	S005	M	F033	F	NonGray	58	25	2.4054	7
Attractiveness	Attractiveness	S005	M	F027	F	NonGray	58	25	2.7855	3
Attractiveness	Attractiveness	S005	M	F096	F	NonGray	58	25	1.4941	6
Attractiveness	Attractiveness	S005	M	F105	F	NonGray	58	25	1.3829	6
Attractiveness	Attractiveness	S005	M	F002	F	Gray	58	25	1.9674	5
Attractiveness	Attractiveness	S005	M	F008	F	Gray	58	25	2.5356	6
Attractiveness	Attractiveness	S005	M	F082	F	Gray	58	25	2.2943	6
Attractiveness	Attractiveness	S005	M	F093	F	Gray	58	25	1.7104	4
Attractiveness	Attractiveness	S005	M	F081	F	NonGray	58	25	2.6257	3
Attractiveness	Attractiveness	S005	M	F094	F	NonGray	58	25	1.9655	6
Attractiveness	Attractiveness	S005	M	F043	F	Gray	58	25	3.1576	4
Attractiveness	Attractiveness	S005	M	F068	F	Gray	58	25	3.5884	6
Attractiveness	Attractiveness	S005	M	F047	F	Gray	58	25	2.1311	3
Attractiveness	Attractiveness	S005	M	F002	F	NonGray	58	25	1.7243	6
Attractiveness	Attractiveness	S005	M	F030	F	NonGray	58	25	1.6537	4
Attractiveness	Attractiveness	S005	M	F091	F	Gray	58	25	1.3785	2
Attractiveness	Attractiveness	S005	M	F080	F	NonGray	58	25	1.1439	5
Attractiveness	Attractiveness	S005	M	F055	F	Gray	58	25	1.1044	5
Attractiveness	Attractiveness	S005	M	F112	F	NonGray	58	25	1.4186	4
Attractiveness	Attractiveness	S005	M	F028	F	Gray	58	25	1.557	7
Attractiveness	Attractiveness	S005	M	F016	F	NonGray	58	25	1.3653	4
Attractiveness	Attractiveness	S005	M	F040	F	NonGray	58	25	1.3391	6
Attractiveness	Attractiveness	S005	M	F061	F	Gray	58	25	1.6372	4
Attractiveness	Attractiveness	S005	M	F024	F	Gray	58	25	1.2352	5
Attractiveness	Attractiveness	S005	M	F091	F	NonGray	58	25	1.8905	2
Attractiveness	Attractiveness	S005	M	F026	F	NonGray	58	25	1.7339	1
Attractiveness	Attractiveness	S005	M	F061	F	NonGray	58	25	2.3852	3
Attractiveness	Attractiveness	S005	M	F023	F	NonGray	58	25	1.8445	2
Attractiveness	Attractiveness	S005	M	F113	F	NonGray	58	25	1.7293	2
Attractiveness	Attractiveness	S005	M	F008	F	NonGray	58	25	2.1789	9
Attractiveness	Attractiveness	S005	M	F044	F	NonGray	58	25	2.6987	3
Attractiveness	Attractiveness	S005	M	F043	F	NonGray	58	25	1.6362	5
Attractiveness	Attractiveness	S005	M	F112	F	Gray	58	25	1.5992	6
Attractiveness	Attractiveness	S005	M	F084	F	NonGray	58	25	0.97436	6
Attractiveness	Attractiveness	S005	M	F030	F	Gray	58	25	1.3649	4
Attractiveness	Attractiveness	S005	M	F047	F	NonGray	58	25	2.8361	3
Attractiveness	Attractiveness	S005	M	F084	F	Gray	58	25	1.1625	6
Attractiveness	Attractiveness	S005	M	F011	F	NonGray	58	25	2.6638	2
Attractiveness	Attractiveness	S005	M	F037	F	NonGray	58	25	1.9538	9
Attractiveness	Attractiveness	S005	M	F085	F	Gray	58	25	1.4029	5
Attractiveness	Attractiveness	S005	M	F081	F	Gray	58	25	2.4517	4
Attractiveness	Attractiveness	S005	M	F065	F	Gray	58	25	1.6747	8
Attractiveness	Attractiveness	S005	M	F082	F	NonGray	58	25	1.5031	6
Attractiveness	Attractiveness	S005	M	F029	F	NonGray	58	25	3.9463	4
Attractiveness	Attractiveness	S005	M	F093	F	NonGray	58	25	2.3208	4
Attractiveness	Attractiveness	S005	M	F037	F	Gray	58	25	1.5067	8
Attractiveness	Attractiveness	S005	M	F096	F	Gray	58	25	3.1875	5
Attractiveness	Attractiveness	S005	M	F069	F	Gray	58	25	3.5387	7
Attractiveness	Attractiveness	S005	M	F042	F	Gray	58	25	2.5714	6
Attractiveness	Attractiveness	S005	M	F055	F	NonGray	58	25	2.1534	4
Attractiveness	Attractiveness	S005	M	F113	F	Gray	58	25	1.3969	3
Attractiveness	Attractiveness	S005	M	F026	F	Gray	58	25	1.2722	1
Attractiveness	Attractiveness	S005	M	F040	F	Gray	58	25	1.3946	7
Attractiveness	Attractiveness	S005	M	F042	F	NonGray	58	25	2.0243	7
Attractiveness	Attractiveness	S005	M	F105	F	Gray	58	25	1.7428	6
Attractiveness	Attractiveness	S005	M	F068	F	NonGray	58	25	1.1741	5
Attractiveness	Attractiveness	S005	M	F094	F	Gray	58	25	1.4292	6
Attractiveness	Attractiveness	S005	M	F027	F	Gray	58	25	1.8637	2
Attractiveness	Attractiveness	S005	M	F011	F	Gray	58	25	2.0366	3
Attractiveness	Attractiveness	S005	M	F029	F	Gray	58	25	2.1662	4
Attractiveness	Attractiveness	S005	M	F028	F	NonGray	58	25	2.2364	10
Attractiveness	Attractiveness	S005	M	F033	F	Gray	58	25	1.0835	10
Attractiveness	Attractiveness	S005	M	F069	F	NonGray	58	25	1.5112	9
Attractiveness	Attractiveness	S005	M	F065	F	NonGray	58	25	2.9212	5
Attractiveness	Attractiveness	S005	M	F044	F	Gray	58	25	0.91154	5
Attractiveness	Attractiveness	S005	M	F024	F	NonGray	58	25	1.0912	6
Attractiveness	Age	S005	M	M078	M	NonGray	58	25	11.1417	30
Attractiveness	Age	S005	M	M006	M	Gray	58	25	2.2051	27
Attractiveness	Age	S005	M	M026	M	NonGray	58	25	6.5373	31
Attractiveness	Age	S005	M	M079	M	Gray	58	25	1.6612	29
Attractiveness	Age	S005	M	M054	M	NonGray	58	25	2.2881	28
Attractiveness	Age	S005	M	M093	M	Gray	58	25	5.3466	38
Attractiveness	Age	S005	M	M074	M	NonGray	58	25	3.7042	28
Attractiveness	Age	S005	M	M039	M	Gray	58	25	5.4091	40
Attractiveness	Age	S005	M	M020	M	Gray	58	25	1.7124	32
Attractiveness	Age	S005	M	M028	M	NonGray	58	25	5.0399	26
Attractiveness	Age	S005	M	M071	M	Gray	58	25	1.7259	35
Attractiveness	Age	S005	M	M077	M	Gray	58	25	4.3446	40
Attractiveness	Age	S005	M	M079	M	NonGray	58	25	2.3847	37
Attractiveness	Age	S005	M	M045	M	Gray	58	25	3.939	37
Attractiveness	Age	S005	M	M021	M	Gray	58	25	1.7735	37
Attractiveness	Age	S005	M	M024	M	NonGray	58	25	2.0049	34
Attractiveness	Age	S005	M	M051	M	Gray	58	25	2.3853	31
Attractiveness	Age	S005	M	M003	M	NonGray	58	25	1.7346	29
Attractiveness	Age	S005	M	M004	M	Gray	58	25	1.6979	44
Attractiveness	Age	S005	M	M010	M	Gray	58	25	2.3396	42
Attractiveness	Age	S005	M	M022	M	NonGray	58	25	1.9877	27
Attractiveness	Age	S005	M	M036	M	NonGray	58	25	1.9462	29
Attractiveness	Age	S005	M	M060	M	Gray	58	25	2.2167	32
Attractiveness	Age	S005	M	M022	M	Gray	58	25	2.5093	28
Attractiveness	Age	S005	M	M045	M	NonGray	58	25	2.928	33
Attractiveness	Age	S005	M	M003	M	Gray	58	25	2.0715	32
Attractiveness	Age	S005	M	M057	M	NonGray	58	25	4.4675	22
Attractiveness	Age	S005	M	M009	M	NonGray	58	25	4.0885	47
Attractiveness	Age	S005	M	M051	M	NonGray	58	25	2.4739	27
Attractiveness	Age	S005	M	M064	M	NonGray	58	25	2.6058	30
Attractiveness	Age	S005	M	M056	M	NonGray	58	25	1.5604	40
Attractiveness	Age	S005	M	M014	M	NonGray	58	25	2.1864	45
Attractiveness	Age	S005	M	M084	M	NonGray	58	25	3.1363	33
Attractiveness	Age	S005	M	M092	M	NonGray	58	25	1.8106	32
Attractiveness	Age	S005	M	M078	M	Gray	58	25	2.3826	30
Attractiveness	Age	S005	M	M029	M	NonGray	58	25	3.4149	29
Attractiveness	Age	S005	M	M023	M	NonGray	58	25	1.5536	35
Attractiveness	Age	S005	M	M047	M	Gray	58	25	1.7947	42
Attractiveness	Age	S005	M	M021	M	NonGray	58	25	1.9786	50
Attractiveness	Age	S005	M	M092	M	Gray	58	25	1.9667	52
Attractiveness	Age	S005	M	M020	M	NonGray	58	25	1.8557	47
Attractiveness	Age	S005	M	M036	M	Gray	58	25	1.5786	45
Attractiveness	Age	S005	M	M008	M	Gray	58	25	1.562	37
Attractiveness	Age	S005	M	M046	M	Gray	58	25	1.9773	38
Attractiveness	Age	S005	M	M074	M	Gray	58	25	2.0149	42
Attractiveness	Age	S005	M	M026	M	Gray	58	25	1.958	38
Attractiveness	Age	S005	M	M027	M	NonGray	58	25	1.9415	32
Attractiveness	Age	S005	M	M006	M	NonGray	58	25	4.9973	27
Attractiveness	Age	S005	M	M054	M	Gray	58	25	2.4501	37
Attractiveness	Age	S005	M	M064	M	Gray	58	25	0.65608	37
Attractiveness	Age	S005	M	M023	M	Gray	58	25	1.7234	32
Attractiveness	Age	S005	M	M071	M	NonGray	58	25	1.4835	39
Attractiveness	Age	S005	M	M008	M	NonGray	58	25	1.503	38
Attractiveness	Age	S005	M	M056	M	Gray	58	25	2.2567	45
Attractiveness	Age	S005	M	M004	M	NonGray	58	25	1.9399	47
Attractiveness	Age	S005	M	M024	M	Gray	58	25	1.7413	37
Attractiveness	Age	S005	M	M027	M	Gray	58	25	5.22	32
Attractiveness	Age	S005	M	M014	M	Gray	58	25	1.3942	42
Attractiveness	Age	S005	M	M057	M	Gray	58	25	4.5987	28
Attractiveness	Age	S005	M	M039	M	NonGray	58	25	1.7977	42
Attractiveness	Age	S005	M	M010	M	NonGray	58	25	1.8457	44
Attractiveness	Age	S005	M	M084	M	Gray	58	25	2.1278	38
Attractiveness	Age	S005	M	M093	M	NonGray	58	25	1.6564	37
Attractiveness	Age	S005	M	M029	M	Gray	58	25	3.4674	25
Attractiveness	Age	S005	M	M028	M	Gray	58	25	1.4123	25
Attractiveness	Age	S005	M	M009	M	Gray	58	25	2.8128	45
Attractiveness	Age	S005	M	M077	M	NonGray	58	25	3.1517	41
Attractiveness	Age	S005	M	M060	M	NonGray	58	25	1.6905	43
Attractiveness	Age	S005	M	M047	M	NonGray	58	25	3.789	37
Attractiveness	Age	S005	M	M046	M	NonGray	58	25	4.8597	32
Attractiveness	Age	S005	M	F023	F	Gray	58	25	4.5068	55
Attractiveness	Age	S005	M	F002	F	NonGray	58	25	3.0189	38
Attractiveness	Age	S005	M	F096	F	Gray	58	25	5.29	32
Attractiveness	Age	S005	M	F033	F	Gray	58	25	2.908	28
Attractiveness	Age	S005	M	F037	F	NonGray	58	25	5.6394	26
Attractiveness	Age	S005	M	F094	F	Gray	58	25	2.4172	28
Attractiveness	Age	S005	M	F105	F	Gray	58	25	3.794	29
Attractiveness	Age	S005	M	F042	F	NonGray	58	25	4.3425	27
Attractiveness	Age	S005	M	F047	F	Gray	58	25	4.9022	53
Attractiveness	Age	S005	M	F055	F	NonGray	58	25	1.386	42
Attractiveness	Age	S005	M	F082	F	NonGray	58	25	3.2162	19
Attractiveness	Age	S005	M	F011	F	Gray	58	25	4.5289	58
Attractiveness	Age	S005	M	F027	F	Gray	58	25	3.8914	50
Attractiveness	Age	S005	M	F112	F	NonGray	58	25	1.52	55
Attractiveness	Age	S005	M	F069	F	NonGray	58	25	3.28	25
Attractiveness	Age	S005	M	F033	F	NonGray	58	25	1.1763	25
Attractiveness	Age	S005	M	F068	F	NonGray	58	25	3.1452	24
Attractiveness	Age	S005	M	F029	F	Gray	58	25	3.4573	28
Attractiveness	Age	S005	M	F080	F	Gray	58	25	2.4187	38
Attractiveness	Age	S005	M	F043	F	NonGray	58	25	1.7699	39
Attractiveness	Age	S005	M	F030	F	Gray	58	25	1.8739	45
Attractiveness	Age	S005	M	F026	F	Gray	58	25	2.2895	38
Attractiveness	Age	S005	M	F023	F	NonGray	58	25	1.9638	45
Attractiveness	Age	S005	M	F105	F	NonGray	58	25	1.9863	20
Attractiveness	Age	S005	M	F091	F	Gray	58	25	2.8974	49
Attractiveness	Age	S005	M	F043	F	Gray	58	25	1.9458	45
Attractiveness	Age	S005	M	F068	F	Gray	58	25	4.2366	22
Attractiveness	Age	S005	M	F044	F	Gray	58	25	1.7782	32
Attractiveness	Age	S005	M	F008	F	Gray	58	25	2.192	35
Attractiveness	Age	S005	M	F084	F	Gray	58	25	2.4509	38
Attractiveness	Age	S005	M	F096	F	NonGray	58	25	4.2364	28
Attractiveness	Age	S005	M	F040	F	Gray	58	25	2.3965	32
Attractiveness	Age	S005	M	F061	F	Gray	58	25	2.0838	39
Attractiveness	Age	S005	M	F069	F	Gray	58	25	2.692	25
Attractiveness	Age	S005	M	F027	F	NonGray	58	25	2.8476	48
Attractiveness	Age	S005	M	F044	F	NonGray	58	25	2.2687	36
Attractiveness	Age	S005	M	F093	F	NonGray	58	25	2.1992	39
Attractiveness	Age	S005	M	F084	F	NonGray	58	25	3.7963	36
Attractiveness	Age	S005	M	F016	F	NonGray	58	25	1.7958	26
Attractiveness	Age	S005	M	F026	F	NonGray	58	25	3.1615	28
Attractiveness	Age	S005	M	F055	F	Gray	58	25	2.9032	35
Attractiveness	Age	S005	M	F085	F	NonGray	58	25	2.8822	40
Attractiveness	Age	S005	M	F024	F	NonGray	58	25	4.4607	34
Attractiveness	Age	S005	M	F029	F	NonGray	58	25	3.1509	29
Attractiveness	Age	S005	M	F065	F	NonGray	58	25	2.8813	26
Attractiveness	Age	S005	M	F113	F	NonGray	58	25	3.2734	55
Attractiveness	Age	S005	M	F042	F	Gray	58	25	8.6536	36
Attractiveness	Age	S005	M	F091	F	NonGray	58	25	1.935	52
Attractiveness	Age	S005	M	F065	F	Gray	58	25	3.6157	32
Attractiveness	Age	S005	M	F081	F	NonGray	58	25	2.5526	49
Attractiveness	Age	S005	M	F040	F	NonGray	58	25	2.7911	28
Attractiveness	Age	S005	M	F037	F	Gray	58	25	3.2951	27
Attractiveness	Age	S005	M	F112	F	Gray	58	25	3.5854	48
Attractiveness	Age	S005	M	F016	F	Gray	58	25	4.7904	29
Attractiveness	Age	S005	M	F093	F	Gray	58	25	4.7478	45
Attractiveness	Age	S005	M	F011	F	NonGray	58	25	2.4285	50
Attractiveness	Age	S005	M	F028	F	NonGray	58	25	1.9218	32
Attractiveness	Age	S005	M	F008	F	NonGray	58	25	1.6679	35
Attractiveness	Age	S005	M	F113	F	Gray	58	25	2.0066	52
Attractiveness	Age	S005	M	F081	F	Gray	58	25	1.4063	52
Attractiveness	Age	S005	M	F024	F	Gray	58	25	2.7697	35
Attractiveness	Age	S005	M	F047	F	NonGray	58	25	1.8254	50
Attractiveness	Age	S005	M	F080	F	NonGray	58	25	2.6292	32
Attractiveness	Age	S005	M	F085	F	Gray	58	25	1.8789	45
Attractiveness	Age	S005	M	F094	F	NonGray	58	25	2.1799	29
Attractiveness	Age	S005	M	F082	F	Gray	58	25	3.0755	22
Attractiveness	Age	S005	M	F061	F	NonGray	58	25	3.036	38
Attractiveness	Age	S005	M	F002	F	Gray	58	25	3.1662	35
Attractiveness	Age	S005	M	F028	F	Gray	58	25	2.1615	35
Attractiveness	Age	S005	M	F030	F	NonGray	58	25	3.0069	45
Attractiveness	Attractiveness	S006	F	M014	M	NonGray	79	26	1.5371	3
Attractiveness	Attractiveness	S006	F	M028	M	Gray	79	26	0.82718	3
Attractiveness	Attractiveness	S006	F	M074	M	NonGray	79	26	1.1841	2
Attractiveness	Attractiveness	S006	F	M056	M	NonGray	79	26	1.2716	5
Attractiveness	Attractiveness	S006	F	M060	M	Gray	79	26	1.114	4
Attractiveness	Attractiveness	S006	F	M027	M	Gray	79	26	0.95459	4
Attractiveness	Attractiveness	S006	F	M047	M	NonGray	79	26	0.84184	4
Attractiveness	Attractiveness	S006	F	M077	M	NonGray	79	26	1.2797	7
Attractiveness	Attractiveness	S006	F	M078	M	NonGray	79	26	1.2078	5
Attractiveness	Attractiveness	S006	F	M071	M	Gray	79	26	0.84592	5
Attractiveness	Attractiveness	S006	F	M006	M	Gray	79	26	1.2667	6
Attractiveness	Attractiveness	S006	F	M003	M	NonGray	79	26	1.2039	3
Attractiveness	Attractiveness	S006	F	M021	M	NonGray	79	26	1.4621	4
Attractiveness	Attractiveness	S006	F	M023	M	NonGray	79	26	1.2009	5
Attractiveness	Attractiveness	S006	F	M046	M	NonGray	79	26	1.2301	3
Attractiveness	Attractiveness	S006	F	M084	M	Gray	79	26	1.219	6
Attractiveness	Attractiveness	S006	F	M028	M	NonGray	79	26	1.1987	4
Attractiveness	Attractiveness	S006	F	M077	M	Gray	79	26	1.5735	7
Attractiveness	Attractiveness	S006	F	M039	M	NonGray	79	26	1.3021	3
Attractiveness	Attractiveness	S006	F	M020	M	Gray	79	26	0.92517	3
Attractiveness	Attractiveness	S006	F	M057	M	NonGray	79	26	1.4642	4
Attractiveness	Attractiveness	S006	F	M047	M	Gray	79	26	1.2912	3
Attractiveness	Attractiveness	S006	F	M036	M	NonGray	79	26	1.1747	2
Attractiveness	Attractiveness	S006	F	M084	M	NonGray	79	26	1.325	7
Attractiveness	Attractiveness	S006	F	M021	M	Gray	79	26	1.2209	5
Attractiveness	Attractiveness	S006	F	M010	M	Gray	79	26	1.2921	3
Attractiveness	Attractiveness	S006	F	M054	M	NonGray	79	26	1.1824	4
Attractiveness	Attractiveness	S006	F	M003	M	Gray	79	26	1.0841	3
Attractiveness	Attractiveness	S006	F	M093	M	NonGray	79	26	0.82195	3
Attractiveness	Attractiveness	S006	F	M014	M	Gray	79	26	1.2521	2
Attractiveness	Attractiveness	S006	F	M024	M	Gray	79	26	0.91124	2
Attractiveness	Attractiveness	S006	F	M008	M	NonGray	79	26	0.73658	2
Attractiveness	Attractiveness	S006	F	M056	M	Gray	79	26	1.321	5
Attractiveness	Attractiveness	S006	F	M093	M	Gray	79	26	1.1372	4
Attractiveness	Attractiveness	S006	F	M020	M	NonGray	79	26	1.164	3
Attractiveness	Attractiveness	S006	F	M027	M	NonGray	79	26	1.2838	4
Attractiveness	Attractiveness	S006	F	M074	M	Gray	79	26	1.4545	3
Attractiveness	Attractiveness	S006	F	M029	M	Gray	79	26	1.4266	4
Attractiveness	Attractiveness	S006	F	M026	M	NonGray	79	26	0.99669	4
Attractiveness	Attractiveness	S006	F	M071	M	NonGray	79	26	1.1715	6
Attractiveness	Attractiveness	S006	F	M092	M	Gray	79	26	1.204	3
Attractiveness	Attractiveness	S006	F	M078	M	Gray	79	26	1.0807	5
Attractiveness	Attractiveness	S006	F	M010	M	NonGray	79	26	0.99402	4
Attractiveness	Attractiveness	S006	F	M039	M	Gray	79	26	1.0972	3
Attractiveness	Attractiveness	S006	F	M064	M	Gray	79	26	0.78832	3
Attractiveness	Attractiveness	S006	F	M051	M	Gray	79	26	1.3304	5
Attractiveness	Attractiveness	S006	F	M006	M	NonGray	79	26	0.95168	5
Attractiveness	Attractiveness	S006	F	M036	M	Gray	79	26	1.2026	2
Attractiveness	Attractiveness	S006	F	M079	M	NonGray	79	26	1.5664	4
Attractiveness	Attractiveness	S006	F	M022	M	NonGray	79	26	1.3155	6
Attractiveness	Attractiveness	S006	F	M092	M	NonGray	79	26	1.2232	3
Attractiveness	Attractiveness	S006	F	M023	M	Gray	79	26	1.4307	6
Attractiveness	Attractiveness	S006	F	M046	M	Gray	79	26	1.4396	3
Attractiveness	Attractiveness	S006	F	M024	M	NonGray	79	26	1.4052	2
Attractiveness	Attractiveness	S006	F	M064	M	NonGray	79	26	1.2766	3
Attractiveness	Attractiveness	S006	F	M051	M	NonGray	79	26	1.3344	6
Attractiveness	Attractiveness	S006	F	M009	M	Gray	79	26	1.765	3
Attractiveness	Attractiveness	S006	F	M008	M	Gray	79	26	0.82849	3
Attractiveness	Attractiveness	S006	F	M079	M	Gray	79	26	1.6495	4
Attractiveness	Attractiveness	S006	F	M060	M	NonGray	79	26	1.1417	5
Attractiveness	Attractiveness	S006	F	M057	M	Gray	79	26	0.70791	5
Attractiveness	Attractiveness	S006	F	M054	M	Gray	79	26	1.1821	4
Attractiveness	Attractiveness	S006	F	M026	M	Gray	79	26	0.82841	4
Attractiveness	Attractiveness	S006	F	M029	M	NonGray	79	26	0.79277	4
Attractiveness	Attractiveness	S006	F	M022	M	Gray	79	26	1.1167	6
Attractiveness	Attractiveness	S006	F	M004	M	Gray	79	26	1.2256	6
Attractiveness	Attractiveness	S006	F	M009	M	NonGray	79	26	1.4472	4
Attractiveness	Attractiveness	S006	F	M045	M	Gray	79	26	1.0025	4
Attractiveness	Attractiveness	S006	F	M004	M	NonGray	79	26	1.1809	5
Attractiveness	Attractiveness	S006	F	M045	M	NonGray	79	26	1.0462	4
Attractiveness	Attractiveness	S006	F	F080	F	Gray	79	26	1.7126	4
Attractiveness	Attractiveness	S006	F	F085	F	NonGray	79	26	1.4513	3
Attractiveness	Attractiveness	S006	F	F023	F	Gray	79	26	1.3518	2
Attractiveness	Attractiveness	S006	F	F016	F	Gray	79	26	1.3092	4
Attractiveness	Attractiveness	S006	F	F033	F	NonGray	79	26	1.4228	5
Attractiveness	Attractiveness	S006	F	F027	F	NonGray	79	26	1.3807	2
Attractiveness	Attractiveness	S006	F	F096	F	NonGray	79	26	1.0121	3
Attractiveness	Attractiveness	S006	F	F105	F	NonGray	79	26	1.6096	6
Attractiveness	Attractiveness	S006	F	F002	F	Gray	79	26	1.2479	4
Attractiveness	Attractiveness	S006	F	F008	F	Gray	79	26	1.1614	4
Attractiveness	Attractiveness	S006	F	F082	F	Gray	79	26	1.0906	4
Attractiveness	Attractiveness	S006	F	F093	F	Gray	79	26	1.2216	3
Attractiveness	Attractiveness	S006	F	F081	F	NonGray	79	26	1.2163	4
Attractiveness	Attractiveness	S006	F	F094	F	NonGray	79	26	1.4676	5
Attractiveness	Attractiveness	S006	F	F043	F	Gray	79	26	1.1922	4
Attractiveness	Attractiveness	S006	F	F068	F	Gray	79	26	1.3191	5
Attractiveness	Attractiveness	S006	F	F047	F	Gray	79	26	1.1366	4
Attractiveness	Attractiveness	S006	F	F002	F	NonGray	79	26	1.1138	4
Attractiveness	Attractiveness	S006	F	F030	F	NonGray	79	26	1.2179	3
Attractiveness	Attractiveness	S006	F	F091	F	Gray	79	26	1.3586	5
Attractiveness	Attractiveness	S006	F	F080	F	NonGray	79	26	1.3585	7
Attractiveness	Attractiveness	S006	F	F055	F	Gray	79	26	1.416	3
Attractiveness	Attractiveness	S006	F	F112	F	NonGray	79	26	1.3961	3
Attractiveness	Attractiveness	S006	F	F028	F	Gray	79	26	1.3541	5
Attractiveness	Attractiveness	S006	F	F016	F	NonGray	79	26	1.131	5
Attractiveness	Attractiveness	S006	F	F040	F	NonGray	79	26	1.3763	7
Attractiveness	Attractiveness	S006	F	F061	F	Gray	79	26	1.1028	5
Attractiveness	Attractiveness	S006	F	F024	F	Gray	79	26	1.1703	4
Attractiveness	Attractiveness	S006	F	F091	F	NonGray	79	26	1.2318	5
Attractiveness	Attractiveness	S006	F	F026	F	NonGray	79	26	1.348	3
Attractiveness	Attractiveness	S006	F	F061	F	NonGray	79	26	0.9479	4
Attractiveness	Attractiveness	S006	F	F023	F	NonGray	79	26	1.3095	3
Attractiveness	Attractiveness	S006	F	F113	F	NonGray	79	26	1.0119	3
Attractiveness	Attractiveness	S006	F	F008	F	NonGray	79	26	1.6832	5
Attractiveness	Attractiveness	S006	F	F044	F	NonGray	79	26	1.1758	5
Attractiveness	Attractiveness	S006	F	F043	F	NonGray	79	26	0.82056
Attractiveness	Attractiveness	S006	F	F112	F	Gray	79	26	4.2982
Attractiveness	Attractiveness	S006	F	F084	F	NonGray	79	26	3.2608	4
Attractiveness	Attractiveness	S006	F	F030	F	Gray	79	26	1.2404	3
Attractiveness	Attractiveness	S006	F	F047	F	NonGray	79	26	1.2124	4
Attractiveness	Attractiveness	S006	F	F084	F	Gray	79	26	1.3132	5
Attractiveness	Attractiveness	S006	F	F011	F	NonGray	79	26	1.1682	4
Attractiveness	Attractiveness	S006	F	F037	F	NonGray	79	26	0.85063	4
Attractiveness	Attractiveness	S006	F	F085	F	Gray	79	26	1.3604	3
Attractiveness	Attractiveness	S006	F	F081	F	Gray	79	26	0.98101	3
Attractiveness	Attractiveness	S006	F	F065	F	Gray	79	26	1.2994	5
Attractiveness	Attractiveness	S006	F	F082	F	NonGray	79	26	1.143	4
Attractiveness	Attractiveness	S006	F	F029	F	NonGray	79	26	0.8512	4
Attractiveness	Attractiveness	S006	F	F093	F	NonGray	79	26	1.2751	3
Attractiveness	Attractiveness	S006	F	F037	F	Gray	79	26	0.84506	3
Attractiveness	Attractiveness	S006	F	F096	F	Gray	79	26	1.2398	3
Attractiveness	Attractiveness	S006	F	F069	F	Gray	79	26	1.3328	5
Attractiveness	Attractiveness	S006	F	F042	F	Gray	79	26	1.2923	6
Attractiveness	Attractiveness	S006	F	F055	F	NonGray	79	26	1.194	3
Attractiveness	Attractiveness	S006	F	F113	F	Gray	79	26	0.84486	3
Attractiveness	Attractiveness	S006	F	F026	F	Gray	79	26	1.1081	2
Attractiveness	Attractiveness	S006	F	F040	F	Gray	79	26	1.3938	7
Attractiveness	Attractiveness	S006	F	F042	F	NonGray	79	26	1.1871	6
Attractiveness	Attractiveness	S006	F	F105	F	Gray	79	26	1.4052	5
Attractiveness	Attractiveness	S006	F	F068	F	NonGray	79	26	0.83744	5
Attractiveness	Attractiveness	S006	F	F094	F	Gray	79	26	1.2339	4
Attractiveness	Attractiveness	S006	F	F027	F	Gray	79	26	1.2324	2
Attractiveness	Attractiveness	S006	F	F011	F	Gray	79	26	1.3389	3
Attractiveness	Attractiveness	S006	F	F029	F	Gray	79	26	1.3781	4
Attractiveness	Attractiveness	S006	F	F028	F	NonGray	79	26	1.465	6
Attractiveness	Attractiveness	S006	F	F033	F	Gray	79	26	0.7877	6
Attractiveness	Attractiveness	S006	F	F069	F	NonGray	79	26	1.2817	4
Attractiveness	Attractiveness	S006	F	F065	F	NonGray	79	26	1.6628	6
Attractiveness	Attractiveness	S006	F	F044	F	Gray	79	26	1.2344	5
Attractiveness	Attractiveness	S006	F	F024	F	NonGray	79	26	0.8076	5
Attractiveness	Age	S006	F	M078	M	NonGray	79	26	1.599	31
Attractiveness	Age	S006	F	M006	M	Gray	79	26	1.5638	38
Attractiveness	Age	S006	F	M026	M	NonGray	79	26	1.8833	35
Attractiveness	Age	S006	F	M079	M	Gray	79	26	0.7979	34
Attractiveness	Age	S006	F	M054	M	NonGray	79	26	1.3008	30
Attractiveness	Age	S006	F	M093	M	Gray	79	26	1.1101	31
Attractiveness	Age	S006	F	M074	M	NonGray	79	26	1.4169	28
Attractiveness	Age	S006	F	M039	M	Gray	79	26	2.0997	34
Attractiveness	Age	S006	F	M020	M	Gray	79	26	1.2646	35
Attractiveness	Age	S006	F	M028	M	NonGray	79	26	1.8506	21
Attractiveness	Age	S006	F	M071	M	Gray	79	26	1.7194	41
Attractiveness	Age	S006	F	M077	M	Gray	79	26	1.2566	38
Attractiveness	Age	S006	F	M079	M	NonGray	79	26	1.5549	29
Attractiveness	Age	S006	F	M045	M	Gray	79	26	1.3299	38
Attractiveness	Age	S006	F	M021	M	Gray	79	26	1.595	35
Attractiveness	Age	S006	F	M024	M	NonGray	79	26	2.3622	29
Attractiveness	Age	S006	F	M051	M	Gray	79	26	1.5744	31
Attractiveness	Age	S006	F	M003	M	NonGray	79	26	0.89538	31
Attractiveness	Age	S006	F	M004	M	Gray	79	26	1.4817	38
Attractiveness	Age	S006	F	M010	M	Gray	79	26	1.6208	40
Attractiveness	Age	S006	F	M022	M	NonGray	79	26	2.1621	25
Attractiveness	Age	S006	F	M036	M	NonGray	79	26	1.2563	23
Attractiveness	Age	S006	F	M060	M	Gray	79	26	1.1457	30
Attractiveness	Age	S006	F	M022	M	Gray	79	26	1.4687	26
Attractiveness	Age	S006	F	M045	M	NonGray	79	26	1.2307	31
Attractiveness	Age	S006	F	M003	M	Gray	79	26	1.2529	37
Attractiveness	Age	S006	F	M057	M	NonGray	79	26	1.2775	27
Attractiveness	Age	S006	F	M009	M	NonGray	79	26	1.291	34
Attractiveness	Age	S006	F	M051	M	NonGray	79	26	1.2032	24
Attractiveness	Age	S006	F	M064	M	NonGray	79	26	1.547	28
Attractiveness	Age	S006	F	M056	M	NonGray	79	26	1.4017	26
Attractiveness	Age	S006	F	M014	M	NonGray	79	26	1.5849	33
Attractiveness	Age	S006	F	M084	M	NonGray	79	26	1.119	32
Attractiveness	Age	S006	F	M092	M	NonGray	79	26	1.7287	35
Attractiveness	Age	S006	F	M078	M	Gray	79	26	1.3308	29
Attractiveness	Age	S006	F	M029	M	NonGray	79	26	1.3687	23
Attractiveness	Age	S006	F	M023	M	NonGray	79	26	1.1771	24
Attractiveness	Age	S006	F	M047	M	Gray	79	26	1.4492	32
Attractiveness	Age	S006	F	M021	M	NonGray	79	26	1.2841	33
Attractiveness	Age	S006	F	M092	M	Gray	79	26	1.1426	34
Attractiveness	Age	S006	F	M020	M	NonGray	79	26	1.0459	37
Attractiveness	Age	S006	F	M036	M	Gray	79	26	1.3236	27
Attractiveness	Age	S006	F	M008	M	Gray	79	26	1.5649	40
Attractiveness	Age	S006	F	M046	M	Gray	79	26	1.1779	38
Attractiveness	Age	S006	F	M074	M	Gray	79	26	0.79285	38
Attractiveness	Age	S006	F	M026	M	Gray	79	26	1.8794	34
Attractiveness	Age	S006	F	M027	M	NonGray	79	26	1.0651	29
Attractiveness	Age	S006	F	M006	M	NonGray	79	26	0.83627	30
Attractiveness	Age	S006	F	M054	M	Gray	79	26	0.8235	31
Attractiveness	Age	S006	F	M064	M	Gray	79	26	0.89986	33
Attractiveness	Age	S006	F	M023	M	Gray	79	26	1.2239	28
Attractiveness	Age	S006	F	M071	M	NonGray	79	26	1.2371	30
Attractiveness	Age	S006	F	M008	M	NonGray	79	26	1.7345	35
Attractiveness	Age	S006	F	M056	M	Gray	79	26	1.5316	27
Attractiveness	Age	S006	F	M004	M	NonGray	79	26	1.4032	34
Attractiveness	Age	S006	F	M024	M	Gray	79	26	1.4875	26
Attractiveness	Age	S006	F	M027	M	Gray	79	26	1.4594	29
Attractiveness	Age	S006	F	M014	M	Gray	79	26	1.5752	43
Attractiveness	Age	S006	F	M057	M	Gray	79	26	1.5736	30
Attractiveness	Age	S006	F	M039	M	NonGray	79	26	1.6897	36
Attractiveness	Age	S006	F	M010	M	NonGray	79	26	1.2064	37
Attractiveness	Age	S006	F	M084	M	Gray	79	26	1.4915	33
Attractiveness	Age	S006	F	M093	M	NonGray	79	26	1.1485	29
Attractiveness	Age	S006	F	M029	M	Gray	79	26	1.438	30
Attractiveness	Age	S006	F	M028	M	Gray	79	26	1.2251	22
Attractiveness	Age	S006	F	M009	M	Gray	79	26	1.7041	42
Attractiveness	Age	S006	F	M077	M	NonGray	79	26	1.2726	28
Attractiveness	Age	S006	F	M060	M	NonGray	79	26	1.1137	24
Attractiveness	Age	S006	F	M047	M	NonGray	79	26	1.0095	32
Attractiveness	Age	S006	F	M046	M	NonGray	79	26	0.96215	33
Attractiveness	Age	S006	F	F023	F	Gray	79	26	1.5631	50
Attractiveness	Age	S006	F	F002	F	NonGray	79	26	2.2015	38
Attractiveness	Age	S006	F	F096	F	Gray	79	26	2.1605	36
Attractiveness	Age	S006	F	F033	F	Gray	79	26	1.9416	29
Attractiveness	Age	S006	F	F037	F	NonGray	79	26	1.6312	24
Attractiveness	Age	S006	F	F094	F	Gray	79	26	1.6845	30
Attractiveness	Age	S006	F	F105	F	Gray	79	26	1.3651	32
Attractiveness	Age	S006	F	F042	F	NonGray	79	26	1.462	30
Attractiveness	Age	S006	F	F047	F	Gray	79	26	2.0164	50
Attractiveness	Age	S006	F	F055	F	NonGray	79	26	1.9518	39
Attractiveness	Age	S006	F	F082	F	NonGray	79	26	1.4866	22
Attractiveness	Age	S006	F	F011	F	Gray	79	26	1.3435	53
Attractiveness	Age	S006	F	F027	F	Gray	79	26	1.7358	59
Attractiveness	Age	S006	F	F112	F	NonGray	79	26	1.363	39
Attractiveness	Age	S006	F	F069	F	NonGray	79	26	1.7853	25
Attractiveness	Age	S006	F	F033	F	NonGray	79	26	1.8384	30
Attractiveness	Age	S006	F	F068	F	NonGray	79	26	1.5723	26
Attractiveness	Age	S006	F	F029	F	Gray	79	26	1.7776	33
Attractiveness	Age	S006	F	F080	F	Gray	79	26	1.3695	31
Attractiveness	Age	S006	F	F043	F	NonGray	79	26	1.4815	39
Attractiveness	Age	S006	F	F030	F	Gray	79	26	1.7945	42
Attractiveness	Age	S006	F	F026	F	Gray	79	26	0.88242	42
Attractiveness	Age	S006	F	F023	F	NonGray	79	26	1.3538	39
Attractiveness	Age	S006	F	F105	F	NonGray	79	26	1.7371	28
Attractiveness	Age	S006	F	F091	F	Gray	79	26	1.5612	50
Attractiveness	Age	S006	F	F043	F	Gray	79	26	1.6821	53
Attractiveness	Age	S006	F	F068	F	Gray	79	26	1.5337	42
Attractiveness	Age	S006	F	F044	F	Gray	79	26	1.2785	44
Attractiveness	Age	S006	F	F008	F	Gray	79	26	0.94419	44
Attractiveness	Age	S006	F	F084	F	Gray	79	26	1.5814	34
Attractiveness	Age	S006	F	F096	F	NonGray	79	26	1.4881	30
Attractiveness	Age	S006	F	F040	F	Gray	79	26	1.4101	32
Attractiveness	Age	S006	F	F061	F	Gray	79	26	1.4224	44
Attractiveness	Age	S006	F	F069	F	Gray	79	26	1.5142	21
Attractiveness	Age	S006	F	F027	F	NonGray	79	26	1.4929	60
Attractiveness	Age	S006	F	F044	F	NonGray	79	26	1.7662	42
Attractiveness	Age	S006	F	F093	F	NonGray	79	26	1.2872	44
Attractiveness	Age	S006	F	F084	F	NonGray	79	26	1.6731	31
Attractiveness	Age	S006	F	F016	F	NonGray	79	26	1.4511	28
Attractiveness	Age	S006	F	F026	F	NonGray	79	26	0.83858	28
Attractiveness	Age	S006	F	F055	F	Gray	79	26	1.8999	34
Attractiveness	Age	S006	F	F085	F	NonGray	79	26	1.83	37
Attractiveness	Age	S006	F	F024	F	NonGray	79	26	1.2205	35
Attractiveness	Age	S006	F	F029	F	NonGray	79	26	1.1765	36
Attractiveness	Age	S006	F	F065	F	NonGray	79	26	1.3262	32
Attractiveness	Age	S006	F	F113	F	NonGray	79	26	1.064	33
Attractiveness	Age	S006	F	F042	F	Gray	79	26	1.5555	38
Attractiveness	Age	S006	F	F091	F	NonGray	79	26	2.0092	45
Attractiveness	Age	S006	F	F065	F	Gray	79	26	1.4398	32
Attractiveness	Age	S006	F	F081	F	NonGray	79	26	1.5325	42
Attractiveness	Age	S006	F	F040	F	NonGray	79	26	1.3244	31
Attractiveness	Age	S006	F	F037	F	Gray	79	26	1.3745	28
Attractiveness	Age	S006	F	F112	F	Gray	79	26	1.4605	39
Attractiveness	Age	S006	F	F016	F	Gray	79	26	1.3123	30
Attractiveness	Age	S006	F	F093	F	Gray	79	26	1.4951	40
Attractiveness	Age	S006	F	F011	F	NonGray	79	26	1.2498	41
Attractiveness	Age	S006	F	F028	F	NonGray	79	26	1.3833	29
Attractiveness	Age	S006	F	F008	F	NonGray	79	26	1.366	34
Attractiveness	Age	S006	F	F113	F	Gray	79	26	1.5006	46
Attractiveness	Age	S006	F	F081	F	Gray	79	26	1.2532	50
Attractiveness	Age	S006	F	F024	F	Gray	79	26	1.3382	39
Attractiveness	Age	S006	F	F047	F	NonGray	79	26	1.2342	48
Attractiveness	Age	S006	F	F080	F	NonGray	79	26	1.7817	38
Attractiveness	Age	S006	F	F085	F	Gray	79	26	1.4838	41
Attractiveness	Age	S006	F	F094	F	NonGray	79	26	1.4331	28
Attractiveness	Age	S006	F	F082	F	Gray	79	26	1.6224	25
Attractiveness	Age	S006	F	F061	F	NonGray	79	26	1.4421	44
Attractiveness	Age	S006	F	F002	F	Gray	79	26	1.1389	41
Attractiveness	Age	S006	F	F028	F	Gray	79	26	1.5491	33
Attractiveness	Age	S006	F	F030	F	NonGray	79	26	1.5244	40
Attractiveness	Attractiveness	S007	M	M014	M	NonGray	72	18	1.8883	4
Attractiveness	Attractiveness	S007	M	M028	M	Gray	72	18	1.55	6
Attractiveness	Attractiveness	S007	M	M074	M	NonGray	72	18	1.3322	3
Attractiveness	Attractiveness	S007	M	M056	M	NonGray	72	18	0.84554	3
Attractiveness	Attractiveness	S007	M	M060	M	Gray	72	18	6.0265	5
Attractiveness	Attractiveness	S007	M	M027	M	Gray	72	18	3.0866	6
Attractiveness	Attractiveness	S007	M	M047	M	NonGray	72	18	8.3944	3
Attractiveness	Attractiveness	S007	M	M077	M	NonGray	72	18	2.5866	7
Attractiveness	Attractiveness	S007	M	M078	M	NonGray	72	18	1.1978	6
Attractiveness	Attractiveness	S007	M	M071	M	Gray	72	18	1.1378	7
Attractiveness	Attractiveness	S007	M	M006	M	Gray	72	18	1.091	4
Attractiveness	Attractiveness	S007	M	M003	M	NonGray	72	18	5.2541	6
Attractiveness	Attractiveness	S007	M	M021	M	NonGray	72	18	2.2493	2
Attractiveness	Attractiveness	S007	M	M023	M	NonGray	72	18	1.3351	3
Attractiveness	Attractiveness	S007	M	M046	M	NonGray	72	18	1.3192	3
Attractiveness	Attractiveness	S007	M	M084	M	Gray	72	18	1.7357	7
Attractiveness	Attractiveness	S007	M	M028	M	NonGray	72	18	0.95928	7
Attractiveness	Attractiveness	S007	M	M077	M	Gray	72	18	2.2097	8
Attractiveness	Attractiveness	S007	M	M039	M	NonGray	72	18	1.6134	4
Attractiveness	Attractiveness	S007	M	M020	M	Gray	72	18	1.1078	3
Attractiveness	Attractiveness	S007	M	M057	M	NonGray	72	18	1.3797	5
Attractiveness	Attractiveness	S007	M	M047	M	Gray	72	18	4.1145	4
Attractiveness	Attractiveness	S007	M	M036	M	NonGray	72	18	1.1176	2
Attractiveness	Attractiveness	S007	M	M084	M	NonGray	72	18	1.061	8
Attractiveness	Attractiveness	S007	M	M021	M	Gray	72	18	3.2972	3
Attractiveness	Attractiveness	S007	M	M010	M	Gray	72	18	1.2574	2
Attractiveness	Attractiveness	S007	M	M054	M	NonGray	72	18	1.088	6
Attractiveness	Attractiveness	S007	M	M003	M	Gray	72	18	1.0973	5
Attractiveness	Attractiveness	S007	M	M093	M	NonGray	72	18	3.2654	4
Attractiveness	Attractiveness	S007	M	M014	M	Gray	72	18	1.1435	3
Attractiveness	Attractiveness	S007	M	M024	M	Gray	72	18	0.94403	4
Attractiveness	Attractiveness	S007	M	M008	M	NonGray	72	18	3.1016	5
Attractiveness	Attractiveness	S007	M	M056	M	Gray	72	18	2.6564	4
Attractiveness	Attractiveness	S007	M	M093	M	Gray	72	18	1.6521	4
Attractiveness	Attractiveness	S007	M	M020	M	NonGray	72	18	2.4973	3
Attractiveness	Attractiveness	S007	M	M027	M	NonGray	72	18	2.2901	7
Attractiveness	Attractiveness	S007	M	M074	M	Gray	72	18	4.6209	4
Attractiveness	Attractiveness	S007	M	M029	M	Gray	72	18	1.6889	6
Attractiveness	Attractiveness	S007	M	M026	M	NonGray	72	18	5.923	4
Attractiveness	Attractiveness	S007	M	M071	M	NonGray	72	18	6.8209	6
Attractiveness	Attractiveness	S007	M	M092	M	Gray	72	18	2.764	4
Attractiveness	Attractiveness	S007	M	M078	M	Gray	72	18	1.1391	6
Attractiveness	Attractiveness	S007	M	M010	M	NonGray	72	18	1.2522	3
Attractiveness	Attractiveness	S007	M	M039	M	Gray	72	18	1.3353	3
Attractiveness	Attractiveness	S007	M	M064	M	Gray	72	18	0.89537	3
Attractiveness	Attractiveness	S007	M	M051	M	Gray	72	18	7.817	5
Attractiveness	Attractiveness	S007	M	M006	M	NonGray	72	18	1.24	4
Attractiveness	Attractiveness	S007	M	M036	M	Gray	72	18	1.1964	2
Attractiveness	Attractiveness	S007	M	M079	M	NonGray	72	18	1.1594	2
Attractiveness	Attractiveness	S007	M	M022	M	NonGray	72	18	2.0263	5
Attractiveness	Attractiveness	S007	M	M092	M	NonGray	72	18	1.8782	3
Attractiveness	Attractiveness	S007	M	M023	M	Gray	72	18	2.5046	5
Attractiveness	Attractiveness	S007	M	M046	M	Gray	72	18	3.0445	4
Attractiveness	Attractiveness	S007	M	M024	M	NonGray	72	18	0.80797	4
Attractiveness	Attractiveness	S007	M	M064	M	NonGray	72	18	3.4035	2
Attractiveness	Attractiveness	S007	M	M051	M	NonGray	72	18	3.7316	5
Attractiveness	Attractiveness	S007	M	M009	M	Gray	72	18	4.8516	3
Attractiveness	Attractiveness	S007	M	M008	M	Gray	72	18	2.414	4
Attractiveness	Attractiveness	S007	M	M079	M	Gray	72	18	2.657	2
Attractiveness	Attractiveness	S007	M	M060	M	NonGray	72	18	2.168	3
Attractiveness	Attractiveness	S007	M	M057	M	Gray	72	18	2.7014	4
Attractiveness	Attractiveness	S007	M	M054	M	Gray	72	18	1.6725	4
Attractiveness	Attractiveness	S007	M	M026	M	Gray	72	18	0.9535	3
Attractiveness	Attractiveness	S007	M	M029	M	NonGray	72	18	6.4334	4
Attractiveness	Attractiveness	S007	M	M022	M	Gray	72	18	1.1044	5
Attractiveness	Attractiveness	S007	M	M004	M	Gray	72	18	1.2969	3
Attractiveness	Attractiveness	S007	M	M009	M	NonGray	72	18	1.9301	3
Attractiveness	Attractiveness	S007	M	M045	M	Gray	72	18	0.83676	3
Attractiveness	Attractiveness	S007	M	M004	M	NonGray	72	18	1.0965	3
Attractiveness	Attractiveness	S007	M	M045	M	NonGray	72	18	0.97793	3
Attractiveness	Attractiveness	S007	M	F080	F	Gray	72	18	4.2422	8
Attractiveness	Attractiveness	S007	M	F085	F	NonGray	72	18	3.6551	4
Attractiveness	Attractiveness	S007	M	F023	F	Gray	72	18	2.1318	3
Attractiveness	Attractiveness	S007	M	F016	F	Gray	72	18	2.3875	3
Attractiveness	Attractiveness	S007	M	F033	F	NonGray	72	18	3.7125	6
Attractiveness	Attractiveness	S007	M	F027	F	NonGray	72	18	6.0988	4
Attractiveness	Attractiveness	S007	M	F096	F	NonGray	72	18	2.3102	3
Attractiveness	Attractiveness	S007	M	F105	F	NonGray	72	18	2.8057	5
Attractiveness	Attractiveness	S007	M	F002	F	Gray	72	18	1.6899	4
Attractiveness	Attractiveness	S007	M	F008	F	Gray	72	18	1.2579	6
Attractiveness	Attractiveness	S007	M	F082	F	Gray	72	18	6.0825	4
Attractiveness	Attractiveness	S007	M	F093	F	Gray	72	18	2.5415	4
Attractiveness	Attractiveness	S007	M	F081	F	NonGray	72	18	2.6109	4
Attractiveness	Attractiveness	S007	M	F094	F	NonGray	72	18	2.7152	7
Attractiveness	Attractiveness	S007	M	F043	F	Gray	72	18	1.7088	5
Attractiveness	Attractiveness	S007	M	F068	F	Gray	72	18	2.6205	4
Attractiveness	Attractiveness	S007	M	F047	F	Gray	72	18	4.3532	4
Attractiveness	Attractiveness	S007	M	F002	F	NonGray	72	18	2.8997	4
Attractiveness	Attractiveness	S007	M	F030	F	NonGray	72	18	3.5952	4
Attractiveness	Attractiveness	S007	M	F091	F	Gray	72	18	2.2902	4
Attractiveness	Attractiveness	S007	M	F080	F	NonGray	72	18	3.1882	6
Attractiveness	Attractiveness	S007	M	F055	F	Gray	72	18	2.7804	5
Attractiveness	Attractiveness	S007	M	F112	F	NonGray	72	18	1.4886	3
Attractiveness	Attractiveness	S007	M	F028	F	Gray	72	18	2.98	8
Attractiveness	Attractiveness	S007	M	F016	F	NonGray	72	18	1.2915	4
Attractiveness	Attractiveness	S007	M	F040	F	NonGray	72	18	5.6941	6
Attractiveness	Attractiveness	S007	M	F061	F	Gray	72	18	2.8865	5
Attractiveness	Attractiveness	S007	M	F024	F	Gray	72	18	3.8329	5
Attractiveness	Attractiveness	S007	M	F091	F	NonGray	72	18	4.03	4
Attractiveness	Attractiveness	S007	M	F026	F	NonGray	72	18	2.0721	3
Attractiveness	Attractiveness	S007	M	F061	F	NonGray	72	18	2.4049	5
Attractiveness	Attractiveness	S007	M	F023	F	NonGray	72	18	1.9936	3
Attractiveness	Attractiveness	S007	M	F113	F	NonGray	72	18	2.7291	4
Attractiveness	Attractiveness	S007	M	F008	F	NonGray	72	18	1.8487	6
Attractiveness	Attractiveness	S007	M	F044	F	NonGray	72	18	1.5872	5
Attractiveness	Attractiveness	S007	M	F043	F	NonGray	72	18	2.6914	4
Attractiveness	Attractiveness	S007	M	F112	F	Gray	72	18	1.0308	4
Attractiveness	Attractiveness	S007	M	F084	F	NonGray	72	18	1.5366	6
Attractiveness	Attractiveness	S007	M	F030	F	Gray	72	18	1.3236	3
Attractiveness	Attractiveness	S007	M	F047	F	NonGray	72	18	5.6269	4
Attractiveness	Attractiveness	S007	M	F084	F	Gray	72	18	1.761	6
Attractiveness	Attractiveness	S007	M	F011	F	NonGray	72	18	1.5207	3
Attractiveness	Attractiveness	S007	M	F037	F	NonGray	72	18	3.9289	5
Attractiveness	Attractiveness	S007	M	F085	F	Gray	72	18	1.4719	3
Attractiveness	Attractiveness	S007	M	F081	F	Gray	72	18	1.4022	3
Attractiveness	Attractiveness	S007	M	F065	F	Gray	72	18	5.5819	7
Attractiveness	Attractiveness	S007	M	F082	F	NonGray	72	18	1.2167	4
Attractiveness	Attractiveness	S007	M	F029	F	NonGray	72	18	8.7036	3
Attractiveness	Attractiveness	S007	M	F093	F	NonGray	72	18	7.9292	3
Attractiveness	Attractiveness	S007	M	F037	F	Gray	72	18	1.4584	6
Attractiveness	Attractiveness	S007	M	F096	F	Gray	72	18	3.8221	4
Attractiveness	Attractiveness	S007	M	F069	F	Gray	72	18	7.9955	8
Attractiveness	Attractiveness	S007	M	F042	F	Gray	72	18	3.8824	4
Attractiveness	Attractiveness	S007	M	F055	F	NonGray	72	18	3.185	5
Attractiveness	Attractiveness	S007	M	F113	F	Gray	72	18	5.0479	3
Attractiveness	Attractiveness	S007	M	F026	F	Gray	72	18	1.7839	3
Attractiveness	Attractiveness	S007	M	F040	F	Gray	72	18	6.781	6
Attractiveness	Attractiveness	S007	M	F042	F	NonGray	72	18	1.468	5
Attractiveness	Attractiveness	S007	M	F105	F	Gray	72	18	7.264	6
Attractiveness	Attractiveness	S007	M	F068	F	NonGray	72	18	3.7485	4
Attractiveness	Attractiveness	S007	M	F094	F	Gray	72	18	4.6366	7
Attractiveness	Attractiveness	S007	M	F027	F	Gray	72	18	5.8715	4
Attractiveness	Attractiveness	S007	M	F011	F	Gray	72	18	1.7322	3
Attractiveness	Attractiveness	S007	M	F029	F	Gray	72	18	2.3643	4
Attractiveness	Attractiveness	S007	M	F028	F	NonGray	72	18	2.4442	7
Attractiveness	Attractiveness	S007	M	F033	F	Gray	72	18	1.1751	7
Attractiveness	Attractiveness	S007	M	F069	F	NonGray	72	18	1.1276	8
Attractiveness	Attractiveness	S007	M	F065	F	NonGray	72	18	1.3536	7
Attractiveness	Attractiveness	S007	M	F044	F	Gray	72	18	2.4127	5
Attractiveness	Attractiveness	S007	M	F024	F	NonGray	72	18	2.3557	4
Attractiveness	Age	S007	M	M078	M	NonGray	72	18	1.4951	18
Attractiveness	Age	S007	M	M006	M	Gray	72	18	1.1675	24
Attractiveness	Age	S007	M	M026	M	NonGray	72	18	2.9104	23
Attractiveness	Age	S007	M	M079	M	Gray	72	18	4.1611	24
Attractiveness	Age	S007	M	M054	M	NonGray	72	18	2.7711	28
Attractiveness	Age	S007	M	M093	M	Gray	72	18	1.242	24
Attractiveness	Age	S007	M	M074	M	NonGray	72	18	0.96259	22
Attractiveness	Age	S007	M	M039	M	Gray	72	18	1.2764	34
Attractiveness	Age	S007	M	M020	M	Gray	72	18	1.424	32
Attractiveness	Age	S007	M	M028	M	NonGray	72	18	1.604	21
Attractiveness	Age	S007	M	M071	M	Gray	72	18	1.3779	25
Attractiveness	Age	S007	M	M077	M	Gray	72	18	1.592	29
Attractiveness	Age	S007	M	M079	M	NonGray	72	18	1.2297	24
Attractiveness	Age	S007	M	M045	M	Gray	72	18	1.9299	27
Attractiveness	Age	S007	M	M021	M	Gray	72	18	1.7876	31
Attractiveness	Age	S007	M	M024	M	NonGray	72	18	2.9393	26
Attractiveness	Age	S007	M	M051	M	Gray	72	18	3.9298	23
Attractiveness	Age	S007	M	M003	M	NonGray	72	18	1.1693	32
Attractiveness	Age	S007	M	M004	M	Gray	72	18	1.5618	42
Attractiveness	Age	S007	M	M010	M	Gray	72	18	1.5538	32
Attractiveness	Age	S007	M	M022	M	NonGray	72	18	1.7202	27
Attractiveness	Age	S007	M	M036	M	NonGray	72	18	1.75	30
Attractiveness	Age	S007	M	M060	M	Gray	72	18	3.1762	26
Attractiveness	Age	S007	M	M022	M	Gray	72	18	1.6074	27
Attractiveness	Age	S007	M	M045	M	NonGray	72	18	1.5485	25
Attractiveness	Age	S007	M	M003	M	Gray	72	18	1.1414	26
Attractiveness	Age	S007	M	M057	M	NonGray	72	18	1.612	20
Attractiveness	Age	S007	M	M009	M	NonGray	72	18	1.707	35
Attractiveness	Age	S007	M	M051	M	NonGray	72	18	1.3384	27
Attractiveness	Age	S007	M	M064	M	NonGray	72	18	2.709	31
Attractiveness	Age	S007	M	M056	M	NonGray	72	18	1.1659	29
Attractiveness	Age	S007	M	M014	M	NonGray	72	18	2.6631	38
Attractiveness	Age	S007	M	M084	M	NonGray	72	18	3.3208	28
Attractiveness	Age	S007	M	M092	M	NonGray	72	18	1.2976	31
Attractiveness	Age	S007	M	M078	M	Gray	72	18	1.8897	19
Attractiveness	Age	S007	M	M029	M	NonGray	72	18	1.0188	19
Attractiveness	Age	S007	M	M023	M	NonGray	72	18	1.6983	25
Attractiveness	Age	S007	M	M047	M	Gray	72	18	2.7178	28
Attractiveness	Age	S007	M	M021	M	NonGray	72	18	1.4294	28
Attractiveness	Age	S007	M	M092	M	Gray	72	18	2.3879	24
Attractiveness	Age	S007	M	M020	M	NonGray	72	18	1.7617	35
Attractiveness	Age	S007	M	M036	M	Gray	72	18	1.985	29
Attractiveness	Age	S007	M	M008	M	Gray	72	18	1.0207	23
Attractiveness	Age	S007	M	M046	M	Gray	72	18	1.2347	24
Attractiveness	Age	S007	M	M074	M	Gray	72	18	1.0016	27
Attractiveness	Age	S007	M	M026	M	Gray	72	18	1.3829	24
Attractiveness	Age	S007	M	M027	M	NonGray	72	18	3.052	22
Attractiveness	Age	S007	M	M006	M	NonGray	72	18	3.6583	23
Attractiveness	Age	S007	M	M054	M	Gray	72	18	2.7303	31
Attractiveness	Age	S007	M	M064	M	Gray	72	18	1.1502	30
Attractiveness	Age	S007	M	M023	M	Gray	72	18	1.8555	27
Attractiveness	Age	S007	M	M071	M	NonGray	72	18	1.578	29
Attractiveness	Age	S007	M	M008	M	NonGray	72	18	1.9097	24
Attractiveness	Age	S007	M	M056	M	Gray	72	18	1.5935	32
Attractiveness	Age	S007	M	M004	M	NonGray	72	18	2.1343	42
Attractiveness	Age	S007	M	M024	M	Gray	72	18	2.5445	24
Attractiveness	Age	S007	M	M027	M	Gray	72	18	1.2385	23
Attractiveness	Age	S007	M	M014	M	Gray	72	18	1.3006	37
Attractiveness	Age	S007	M	M057	M	Gray	72	18	3.7995	19
Attractiveness	Age	S007	M	M039	M	NonGray	72	18	1.0263	33
Attractiveness	Age	S007	M	M010	M	NonGray	72	18	7.2719	31
Attractiveness	Age	S007	M	M084	M	Gray	72	18	1.5735	28
Attractiveness	Age	S007	M	M093	M	NonGray	72	18	1.836	24
Attractiveness	Age	S007	M	M029	M	Gray	72	18	3.3357	24
Attractiveness	Age	S007	M	M028	M	Gray	72	18	0.98501	24
Attractiveness	Age	S007	M	M009	M	Gray	72	18	2.321	35
Attractiveness	Age	S007	M	M077	M	NonGray	72	18	1.28	33
Attractiveness	Age	S007	M	M060	M	NonGray	72	18	2.3621	28
Attractiveness	Age	S007	M	M047	M	NonGray	72	18	1.4399	28
Attractiveness	Age	S007	M	M046	M	NonGray	72	18	1.3657	28
Attractiveness	Age	S007	M	F023	F	Gray	72	18	5.875	34
Attractiveness	Age	S007	M	F002	F	NonGray	72	18	7.031	28
Attractiveness	Age	S007	M	F096	F	Gray	72	18	2.132	23
Attractiveness	Age	S007	M	F033	F	Gray	72	18	3.2989	19
Attractiveness	Age	S007	M	F037	F	NonGray	72	18	1.2882	22
Attractiveness	Age	S007	M	F094	F	Gray	72	18	1.301	19
Attractiveness	Age	S007	M	F105	F	Gray	72	18	1.6022	20
Attractiveness	Age	S007	M	F042	F	NonGray	72	18	2.6518	30
Attractiveness	Age	S007	M	F047	F	Gray	72	18	1.9358	45
Attractiveness	Age	S007	M	F055	F	NonGray	72	18	2.3918	26
Attractiveness	Age	S007	M	F082	F	NonGray	72	18	2.0532	24
Attractiveness	Age	S007	M	F011	F	Gray	72	18	1.8586	49
Attractiveness	Age	S007	M	F027	F	Gray	72	18	2.5173	48
Attractiveness	Age	S007	M	F112	F	NonGray	72	18	2.4542	34
Attractiveness	Age	S007	M	F069	F	NonGray	72	18	2.7764	26
Attractiveness	Age	S007	M	F033	F	NonGray	72	18	2.3447	21
Attractiveness	Age	S007	M	F068	F	NonGray	72	18	1.9269	32
Attractiveness	Age	S007	M	F029	F	Gray	72	18	1.218	23
Attractiveness	Age	S007	M	F080	F	Gray	72	18	1.6602	38
Attractiveness	Age	S007	M	F043	F	NonGray	72	18	1.3917	32
Attractiveness	Age	S007	M	F030	F	Gray	72	18	1.4712	36
Attractiveness	Age	S007	M	F026	F	Gray	72	18	1.5387	27
Attractiveness	Age	S007	M	F023	F	NonGray	72	18	1.2839	38
Attractiveness	Age	S007	M	F105	F	NonGray	72	18	2.5739	20
Attractiveness	Age	S007	M	F091	F	Gray	72	18	4.5902	43
Attractiveness	Age	S007	M	F043	F	Gray	72	18	1.6114	34
Attractiveness	Age	S007	M	F068	F	Gray	72	18	1.9599	33
Attractiveness	Age	S007	M	F044	F	Gray	72	18	1.9521	24
Attractiveness	Age	S007	M	F008	F	Gray	72	18	9.43	32
Attractiveness	Age	S007	M	F084	F	Gray	72	18	1.8378	27
Attractiveness	Age	S007	M	F096	F	NonGray	72	18	2.1695	24
Attractiveness	Age	S007	M	F040	F	Gray	72	18	1.8602	23
Attractiveness	Age	S007	M	F061	F	Gray	72	18	2.5075	26
Attractiveness	Age	S007	M	F069	F	Gray	72	18	3.6606	21
Attractiveness	Age	S007	M	F027	F	NonGray	72	18	1.5763	40
Attractiveness	Age	S007	M	F044	F	NonGray	72	18	1.5422	25
Attractiveness	Age	S007	M	F093	F	NonGray	72	18	2.0456	29
Attractiveness	Age	S007	M	F084	F	NonGray	72	18	1.451	23
Attractiveness	Age	S007	M	F016	F	NonGray	72	18	1.5349	22
Attractiveness	Age	S007	M	F026	F	NonGray	72	18	2.6883	27
Attractiveness	Age	S007	M	F055	F	Gray	72	18	3.6327	27
Attractiveness	Age	S007	M	F085	F	NonGray	72	18	2.1759	29
Attractiveness	Age	S007	M	F024	F	NonGray	72	18	1.4383	23
Attractiveness	Age	S007	M	F029	F	NonGray	72	18	4.2194	25
Attractiveness	Age	S007	M	F065	F	NonGray	72	18	1.2531	19
Attractiveness	Age	S007	M	F113	F	NonGray	72	18	1.9552	36
Attractiveness	Age	S007	M	F042	F	Gray	72	18	5.764	27
Attractiveness	Age	S007	M	F091	F	NonGray	72	18	1.7135	40
Attractiveness	Age	S007	M	F065	F	Gray	72	18	1.1012	19
Attractiveness	Age	S007	M	F081	F	NonGray	72	18	1.6784	44
Attractiveness	Age	S007	M	F040	F	NonGray	72	18	1.1589	23
Attractiveness	Age	S007	M	F037	F	Gray	72	18	3.1612	24
Attractiveness	Age	S007	M	F112	F	Gray	72	18	3.3128	26
Attractiveness	Age	S007	M	F016	F	Gray	72	18	1.0982	22
Attractiveness	Age	S007	M	F093	F	Gray	72	18	1.3725	29
Attractiveness	Age	S007	M	F011	F	NonGray	72	18	1.7386	38
Attractiveness	Age	S007	M	F028	F	NonGray	72	18	1.3764	20
Attractiveness	Age	S007	M	F008	F	NonGray	72	18	1.2247	29
Attractiveness	Age	S007	M	F113	F	Gray	72	18	3.3501	33
Attractiveness	Age	S007	M	F081	F	Gray	72	18	2.0462	43
Attractiveness	Age	S007	M	F024	F	Gray	72	18	1.5223	20
Attractiveness	Age	S007	M	F047	F	NonGray	72	18	4.3304	46
Attractiveness	Age	S007	M	F080	F	NonGray	72	18	2.5219	41
Attractiveness	Age	S007	M	F085	F	Gray	72	18	4.5105	31
Attractiveness	Age	S007	M	F094	F	NonGray	72	18	1.4777	19
Attractiveness	Age	S007	M	F082	F	Gray	72	18	1.225	21
Attractiveness	Age	S007	M	F061	F	NonGray	72	18	1.038	28
Attractiveness	Age	S007	M	F002	F	Gray	72	18	3.0991	28
Attractiveness	Age	S007	M	F028	F	Gray	72	18	1.2762	22
Attractiveness	Age	S007	M	F030	F	NonGray	72	18	2.3675	30
Attractiveness	Attractiveness	S008	M	M014	M	NonGray	84	23	1.7574	7
Attractiveness	Attractiveness	S008	M	M028	M	Gray	84	23	1.8919	6
Attractiveness	Attractiveness	S008	M	M074	M	NonGray	84	23	1.7592	6
Attractiveness	Attractiveness	S008	M	M056	M	NonGray	84	23	1.006	6
Attractiveness	Attractiveness	S008	M	M060	M	Gray	84	23	1.4898	7
Attractiveness	Attractiveness	S008	M	M027	M	Gray	84	23	1.3661	6
Attractiveness	Attractiveness	S008	M	M047	M	NonGray	84	23	2.373	7
Attractiveness	Attractiveness	S008	M	M077	M	NonGray	84	23	1.4204	7
Attractiveness	Attractiveness	S008	M	M078	M	NonGray	84	23	1.3021	7
Attractiveness	Attractiveness	S008	M	M071	M	Gray	84	23	1.7832	6
Attractiveness	Attractiveness	S008	M	M006	M	Gray	84	23	1.2542	7
Attractiveness	Attractiveness	S008	M	M003	M	NonGray	84	23	1.0398	7
Attractiveness	Attractiveness	S008	M	M021	M	NonGray	84	23	2.3891	7
Attractiveness	Attractiveness	S008	M	M023	M	NonGray	84	23	2.846	6
Attractiveness	Attractiveness	S008	M	M046	M	NonGray	84	23	1.722	6
Attractiveness	Attractiveness	S008	M	M084	M	Gray	84	23	1.5231	7
Attractiveness	Attractiveness	S008	M	M028	M	NonGray	84	23	1.1535	6
Attractiveness	Attractiveness	S008	M	M077	M	Gray	84	23	1.313	6
Attractiveness	Attractiveness	S008	M	M039	M	NonGray	84	23	1.9316	6
Attractiveness	Attractiveness	S008	M	M020	M	Gray	84	23	1.1801	6
Attractiveness	Attractiveness	S008	M	M057	M	NonGray	84	23	1.6739	7
Attractiveness	Attractiveness	S008	M	M047	M	Gray	84	23	1.895	6
Attractiveness	Attractiveness	S008	M	M036	M	NonGray	84	23	1.2892	5
Attractiveness	Attractiveness	S008	M	M084	M	NonGray	84	23	2.1292	8
Attractiveness	Attractiveness	S008	M	M021	M	Gray	84	23	2.0482	6
Attractiveness	Attractiveness	S008	M	M010	M	Gray	84	23	1.0607	6
Attractiveness	Attractiveness	S008	M	M054	M	NonGray	84	23	1.8094	6
Attractiveness	Attractiveness	S008	M	M003	M	Gray	84	23	1.952	7
Attractiveness	Attractiveness	S008	M	M093	M	NonGray	84	23	2.3654	6
Attractiveness	Attractiveness	S008	M	M014	M	Gray	84	23	1.2463	6
Attractiveness	Attractiveness	S008	M	M024	M	Gray	84	23	1.0802	6
Attractiveness	Attractiveness	S008	M	M008	M	NonGray	84	23	2.1888	7
Attractiveness	Attractiveness	S008	M	M056	M	Gray	84	23	2.1145	6
Attractiveness	Attractiveness	S008	M	M093	M	Gray	84	23	1.1485	6
Attractiveness	Attractiveness	S008	M	M020	M	NonGray	84	23	2.2027	7
Attractiveness	Attractiveness	S008	M	M027	M	NonGray	84	23	3.4496	7
Attractiveness	Attractiveness	S008	M	M074	M	Gray	84	23	2.3086	6
Attractiveness	Attractiveness	S008	M	M029	M	Gray	84	23	2.5263	5
Attractiveness	Attractiveness	S008	M	M026	M	NonGray	84	23	1.7843	6
[truncated: 31,601 more rows]
